# Supplementary material for: 17-(Pyrimidin-2-yl)-8,16-dioxa-17-aza­tetra­cyclo­[7.7.1.02,7.010,15]hepta­deca-2,4,6,10,12,14-hexa­ene
Source: Acta Crystallogr Sect E Struct Rep Online. 2012 Jan 18;68(Pt 2):o440. doi: 10.1107/S1600536812000931 (PMC3275195; doi:10.1107/S1600536812000931)
Supplement: Supplementary file 2 [file e-68-0o440-Isup2.hkl]

# 
# h,k,l, Fc-squared, Fo-squared, sigma(Fo-squared) and status flag 
# 
data_I
_shelx_title ' a in C2/c' 
_shelx_refln_list_code          4 
_shelx_F_calc_maximum      439.06 
_exptl_crystal_F_000      1264.00 
_reflns_d_resolution_high  0.8258 
 
loop_ 
 _symmetry_equiv_pos_as_xyz 
 'x, y, z' 
 '-x, y, -z+1/2' 
 'x+1/2, y+1/2, z' 
 '-x+1/2, y+1/2, -z+1/2' 
 '-x, -y, -z' 
 'x, -y, z-1/2' 
 '-x+1/2, -y+1/2, -z' 
 'x+1/2, -y+1/2, z-1/2' 
 
_cell_length_a    30.0038 
_cell_length_b     6.6083 
_cell_length_c    15.1229 
_cell_angle_alpha  90.000 
_cell_angle_beta   99.652 
_cell_angle_gamma  90.000 
 
_shelx_F_squared_multiplier     1.000 
 
loop_ 
 _refln_index_h 
 _refln_index_k 
 _refln_index_l 
 _refln_F_squared_calc 
 _refln_F_squared_meas 
 _refln_F_squared_sigma 
 _refln_observed_status 
   2   0   0        7.43       -1.36      0.90 o 
   4   0   0    30844.70    31682.33    246.84 o 
   6   0   0    12182.38    12169.85    103.68 o 
   8   0   0   100689.53    98132.05   1227.33 o 
  10   0   0    15812.16    15624.91    136.98 o 
  12   0   0    20376.95    21250.11    209.90 o 
  14   0   0      735.20      670.92     23.08 o 
  16   0   0     1027.42     1053.20     27.63 o 
  18   0   0     2475.99     2372.11     45.05 o 
  20   0   0        2.00       -1.86      6.29 o 
  22   0   0     1589.53     1677.95     41.56 o 
  24   0   0     1119.31     1076.09     35.81 o 
  26   0   0     4397.04     4463.54     77.72 o 
  28   0   0     1345.58     1300.76     41.71 o 
  30   0   0      853.00      863.72     35.69 o 
  32   0   0       44.48       35.90     13.45 o 
  34   0   0        4.08       -5.51     14.13 o 
   1   1   0    38567.54    39243.29    372.62 o 
   3   1   0      707.81      631.95     11.20 o 
   5   1   0     7253.13     7077.39     57.75 o 
   7   1   0      924.19      834.02     16.62 o 
   9   1   0     8171.77     8278.99     64.48 o 
  11   1   0      314.87      272.20     10.25 o 
  13   1   0      121.80      150.63      8.94 o 
  15   1   0       36.60       56.00      7.21 o 
  17   1   0     3629.01     3411.18     43.21 o 
  19   1   0      252.77      280.78     14.52 o 
  21   1   0      450.33      438.47     20.53 o 
  23   1   0      383.04      375.97     18.13 o 
  25   1   0     5371.31     5290.99     69.26 o 
  27   1   0      277.47      252.16     20.53 o 
  29   1   0       91.88       72.85     10.93 o 
  31   1   0       10.58       -7.72     11.13 o 
  33   1   0      196.39      238.24     26.12 o 
  35   1   0        3.71       12.52     16.11 o 
   0   2   0      310.54      229.50     19.89 o 
   2   2   0      277.13      328.45     41.79 o 
   4   2   0     4976.08     4975.85     56.93 o 
   6   2   0      548.60      496.25     15.10 o 
   8   2   0      515.24      544.53     13.67 o 
  10   2   0      862.02      780.33     16.87 o 
  12   2   0       63.20       25.56      5.43 o 
  14   2   0       92.89      109.09      8.84 o 
  16   2   0      194.37      210.33     11.73 o 
  18   2   0      893.36      952.93     27.58 o 
  20   2   0       95.75      103.50     10.50 o 
  22   2   0        6.60        1.53      5.52 o 
  24   2   0        1.03       -0.50      6.33 o 
  26   2   0      784.35      782.51     26.76 o 
  28   2   0      126.71      102.74     18.70 o 
  30   2   0       96.78      132.54     20.68 o 
  32   2   0        2.07        7.83     15.19 o 
  34   2   0       11.74       19.46     15.10 o 
   1   3   0       20.88       15.54      7.54 o 
   3   3   0     5406.07     5693.55     86.63 o 
   5   3   0      247.60      271.02     14.60 o 
   7   3   0       25.39       12.75      5.36 o 
   9   3   0       12.49        8.47      4.59 o 
  11   3   0        1.67        5.47      5.69 o 
  13   3   0     1761.19     1818.50     30.82 o 
  15   3   0      219.96      220.12     12.75 o 
  17   3   0        2.47        1.91      4.44 o 
  19   3   0      344.61      340.90     21.72 o 
  21   3   0      587.77      582.54     21.16 o 
  23   3   0        2.38       16.23     10.55 o 
  25   3   0      359.08      399.80     31.87 o 
  27   3   0       68.67       38.01     13.74 o 
  29   3   0       40.46       51.05     16.45 o 
  31   3   0       59.30       73.41     18.90 o 
  33   3   0        3.99        5.03     13.80 o 
   0   4   0      250.77      305.23     31.94 o 
   2   4   0       31.58       59.54     11.57 o 
   4   4   0        2.92       -7.45      8.13 o 
   6   4   0      750.67      677.08     24.91 o 
   8   4   0      389.75      424.40     18.51 o 
  10   4   0      928.07      936.37     27.39 o 
  12   4   0       76.75       62.56      9.99 o 
  14   4   0     2239.37     2285.82     41.97 o 
  16   4   0     3541.64     3652.62     55.47 o 
  18   4   0     3371.48     3290.54     94.39 o 
  20   4   0        6.83       -1.56     10.02 o 
  22   4   0        3.71      -12.57     10.14 o 
  24   4   0      359.90      339.08     37.97 o 
  26   4   0       97.29       89.77     39.11 o 
  28   4   0       44.63       46.80     20.55 o 
  30   4   0      146.35      126.10     27.74 o 
   1   5   0     1801.65     1847.39     94.09 o 
   3   5   0     2615.86     2581.45     65.51 o 
   5   5   0      926.75      869.55     39.19 o 
   7   5   0     2062.29     1976.41     42.99 o 
   9   5   0     5299.20     5165.94    110.76 o 
  11   5   0     1800.67     1822.12     40.43 o 
  13   5   0       69.86       65.56     13.06 o 
  15   5   0      210.18      260.59     33.73 o 
  17   5   0      498.14      498.15     46.24 o 
  19   5   0      206.38      248.04     33.46 o 
  21   5   0       79.61       74.41     20.85 o 
  23   5   0       11.60       15.17     15.60 o 
  25   5   0       25.54       44.38     19.53 o 
  27   5   0        1.52      -10.99     19.99 o 
   0   6   0       85.86       63.30     20.65 o 
   2   6   0        0.92       -3.73     10.01 o 
   4   6   0      265.46      252.80     43.22 o 
   6   6   0        9.16       30.86     18.25 o 
   8   6   0      182.02      167.73     20.82 o 
  10   6   0      515.65      415.98     41.91 o 
  12   6   0        7.62       18.41     14.43 o 
  14   6   0      145.25      154.48     28.02 o 
  16   6   0       51.58       86.79     23.12 o 
  18   6   0        0.82       -0.69     16.12 o 
  20   6   0        0.14       -8.79     15.14 o 
  22   6   0      131.45      182.00     65.41 o 
   1   7   0        1.15       -1.15     15.49 o 
   3   7   0      146.83      182.87     29.46 o 
   5   7   0       18.59       14.96     22.18 o 
   7   7   0       19.90       42.46     17.51 o 
   9   7   0       38.42       57.44     20.58 o 
  11   7   0       20.57       50.42     45.33 o 
  13   7   0       66.44       82.26     24.74 o 
  15   7   0       25.08       30.07     21.07 o 
  17   7   0       80.80       80.27     25.37 o 
   0   8   0       14.87       -4.59     24.86 o 
 -35   1   1       16.42       27.85     14.27 o 
 -33   1   1        0.04      -14.94      9.96 o 
 -31   1   1        0.06       11.15     10.05 o 
 -29   1   1       36.61       35.73      9.32 o 
 -27   1   1     1016.22     1077.94     29.71 o 
 -25   1   1       49.30       52.75      9.88 o 
 -23   1   1       69.63       75.87      9.85 o 
 -21   1   1      249.62      220.52     14.08 o 
 -19   1   1      714.56      709.78     19.80 o 
 -17   1   1       26.91       19.83      5.49 o 
 -15   1   1      220.34      351.28     14.92 o 
 -13   1   1    10674.02    11473.09     88.89 o 
 -11   1   1        4.55        6.59      4.05 o 
  -9   1   1     7020.03     7034.33     62.17 o 
  -7   1   1     4801.93     4740.13     40.19 o 
  -5   1   1    18894.75    18327.36    189.47 o 
  -3   1   1     7127.76     7064.08     72.51 o 
  -1   1   1     1203.51     1091.64     21.38 o 
   1   1   1    10870.83    10930.67     94.28 o 
   3   1   1    41483.44    41675.66    290.55 o 
   5   1   1      180.28      147.00      7.78 o 
   7   1   1     1958.38     2078.21     23.79 o 
   9   1   1       24.18       46.96      5.20 o 
  11   1   1     1987.32     2039.88     27.07 o 
  13   1   1     1467.69     1352.48     22.97 o 
  15   1   1      445.88      463.01     19.09 o 
  17   1   1      107.11       96.85      8.73 o 
  19   1   1      117.63      118.18     10.02 o 
  21   1   1      624.05      576.50     19.41 o 
  23   1   1      775.08      693.06     22.12 o 
  25   1   1     1402.51     1294.29     31.39 o 
  27   1   1       72.93       67.89     13.21 o 
  29   1   1       67.88       89.42     12.04 o 
  31   1   1      264.03      264.22     19.36 o 
  33   1   1        2.01       -2.55     11.24 o 
  35   1   1        1.98       13.92     27.54 o 
 -34   2   1       57.86       40.05     18.01 o 
 -32   2   1       26.83       17.34     14.75 o 
 -30   2   1      345.24      305.10     28.79 o 
 -28   2   1       49.28       65.90     13.03 o 
 -26   2   1      222.44      183.92     18.14 o 
 -24   2   1       27.08       12.07      7.16 o 
 -22   2   1        0.04       -1.38      5.28 o 
 -20   2   1       16.25       17.72     10.74 o 
 -18   2   1      707.58      758.15     20.35 o 
 -16   2   1      203.14      217.68     11.94 o 
 -14   2   1     4545.07     4919.95     51.77 o 
 -12   2   1       12.41       15.63      4.76 o 
 -10   2   1     4337.09     4449.37     54.04 o 
  -8   2   1      825.41      807.30     25.42 o 
  -6   2   1        7.80        6.26      3.87 o 
  -4   2   1      308.96      252.52     23.65 o 
  -2   2   1     5997.93     5788.01     79.86 o 
   0   2   1     5274.02     5256.00     75.26 o 
   2   2   1      375.77      376.06     15.78 o 
   4   2   1    11630.95    11714.70     95.38 o 
   6   2   1      431.13      472.83     19.94 o 
   8   2   1      287.43      295.36     10.48 o 
  10   2   1      914.37      871.30     24.37 o 
  12   2   1    24449.31    26243.57    178.05 o 
  14   2   1     1783.05     1813.18     29.16 o 
  16   2   1      173.47      154.69     10.71 o 
  18   2   1       63.14       91.29      9.61 o 
  20   2   1       24.46       37.88      7.61 o 
  22   2   1      435.71      432.67     18.73 o 
  24   2   1      581.32      542.32     21.83 o 
  26   2   1      161.36      128.12     15.16 o 
  28   2   1      468.91      398.04     31.03 o 
  30   2   1       37.62       39.61     16.04 o 
  32   2   1        0.04       -5.26     11.85 o 
  34   2   1        0.26        2.49     17.40 o 
 -33   3   1        1.17       -9.20     24.10 o 
 -31   3   1       59.66       65.62     21.52 o 
 -29   3   1        1.81       -5.84     13.09 o 
 -27   3   1      443.30      401.17     38.90 o 
 -25   3   1        0.92       16.73     13.37 o 
 -23   3   1      413.92      349.65     24.98 o 
 -21   3   1      100.09      112.37     15.42 o 
 -19   3   1      701.21      702.02     26.31 o 
 -17   3   1       20.86       13.86      6.32 o 
 -15   3   1      344.48      342.96     15.49 o 
 -13   3   1        4.01        7.85      4.67 o 
 -11   3   1     1776.93     1847.96     32.62 o 
  -9   3   1      127.14      114.78      9.56 o 
  -7   3   1      212.20      180.30     12.70 o 
  -5   3   1        0.48       10.07      5.29 o 
  -3   3   1      795.29      744.35     33.76 o 
  -1   3   1     2436.61     2433.41     57.57 o 
   1   3   1       65.02       61.07     10.70 o 
   3   3   1    10301.03    11063.88    137.32 o 
   5   3   1      392.34      348.14     15.67 o 
   7   3   1      325.12      330.00     14.88 o 
   9   3   1      167.27      181.27     10.54 o 
  11   3   1      804.08      822.03     19.98 o 
  13   3   1      551.06      589.30     24.39 o 
  15   3   1      140.83      127.50     10.18 o 
  17   3   1      118.09      140.56     10.94 o 
  19   3   1       40.11       73.90     11.83 o 
  21   3   1      375.62      353.86     22.75 o 
  23   3   1       20.84       48.67     10.77 o 
  25   3   1        3.60       21.81     11.32 o 
  27   3   1       83.81      105.90     19.60 o 
  29   3   1      133.85      130.46     21.38 o 
  31   3   1       28.76       35.55     15.51 o 
 -30   4   1       44.69       42.78     19.25 o 
 -28   4   1       59.27       91.82     23.12 o 
 -26   4   1        0.00      -10.36     12.42 o 
 -24   4   1       57.95       72.37     21.01 o 
 -22   4   1        9.81       22.99     13.99 o 
 -20   4   1      127.39      105.16     21.42 o 
 -18   4   1     1528.75     1467.20     43.76 o 
 -16   4   1       44.19       43.75     10.58 o 
 -14   4   1      158.50      176.02     13.36 o 
 -12   4   1       38.65       43.91      9.03 o 
 -10   4   1      744.24      709.88     22.30 o 
  -8   4   1        8.60        5.76      5.42 o 
  -6   4   1       63.43       68.40     18.87 o 
  -4   4   1      231.33      255.95     37.10 o 
  -2   4   1      189.64      218.05     20.80 o 
   0   4   1       26.36       63.38     11.55 o 
   2   4   1     2774.36     3120.20     65.23 o 
   4   4   1        7.56       29.92      9.02 o 
   6   4   1      435.77      450.54     29.90 o 
   8   4   1     2812.76     2682.08     55.30 o 
  10   4   1      772.76      799.05     23.56 o 
  12   4   1       44.33       30.31      7.33 o 
  14   4   1     1163.05     1131.76     45.22 o 
  16   4   1     2511.48     2453.56     56.51 o 
  18   4   1      141.62      162.27     16.81 o 
  20   4   1       35.36       26.87     11.79 o 
  22   4   1        1.06       11.62     11.72 o 
  24   4   1       72.67       83.99     18.44 o 
  26   4   1      127.01      118.51     21.76 o 
  28   4   1       18.95       10.84     13.33 o 
  30   4   1        1.52       35.71     19.54 o 
 -27   5   1       17.61        4.93     16.33 o 
 -25   5   1      238.74      266.98     55.37 o 
 -23   5   1      312.90      288.19     38.01 o 
 -21   5   1      190.10      230.16     44.08 o 
 -19   5   1      165.20      169.01     27.52 o 
 -17   5   1     2485.01     2517.71     86.42 o 
 -15   5   1     1122.61     1019.26     53.54 o 
 -13   5   1     1424.64     1432.12     45.37 o 
 -11   5   1     2226.31     2177.28     44.40 o 
  -9   5   1     2088.91     1981.16     42.90 o 
  -7   5   1     1489.26     1539.75     37.45 o 
  -5   5   1        7.79        1.44      7.96 o 
  -3   5   1      101.41       97.16     20.46 o 
  -1   5   1        0.00        6.01     16.06 o 
   1   5   1      124.78      136.31     63.30 o 
   3   5   1        1.49       20.73     10.39 o 
   5   5   1      353.42      320.10     21.51 o 
   7   5   1     1126.03     1205.35     41.07 o 
   9   5   1      339.83      356.77     20.19 o 
  11   5   1      799.10      804.26     36.10 o 
  13   5   1     1074.05     1005.11     43.03 o 
  15   5   1     1901.85     1934.74     65.83 o 
  17   5   1      104.66      186.98     29.81 o 
  19   5   1        2.72       -9.20     12.96 o 
  21   5   1      487.12      435.64     45.95 o 
  23   5   1       10.65        6.34     14.33 o 
  25   5   1       82.29       78.11     23.65 o 
  27   5   1        0.03       -6.65     19.03 o 
 -22   6   1        0.01       -9.45     19.22 o 
 -20   6   1      206.24      246.35     36.11 o 
 -18   6   1       30.55       28.00     18.28 o 
 -16   6   1      715.39      677.38     54.08 o 
 -14   6   1        1.12       25.67     16.36 o 
 -12   6   1     1921.62     1895.33     87.97 o 
 -10   6   1      112.67      155.83     26.53 o 
  -8   6   1     2617.80     2671.23     91.21 o 
  -6   6   1     1723.29     1583.86     42.35 o 
  -4   6   1     2710.57     2573.49     63.23 o 
  -2   6   1     1203.36     1101.22     40.30 o 
   0   6   1     1404.92     1392.84     53.15 o 
   2   6   1      610.82      611.52     38.32 o 
   4   6   1      202.58      227.01     27.86 o 
   6   6   1      526.01      549.40     41.43 o 
   8   6   1      840.61      893.71     40.84 o 
  10   6   1      222.83      212.90     25.96 o 
  12   6   1      548.25      587.61     50.84 o 
  14   6   1      245.90      197.02     32.05 o 
  16   6   1       38.65       61.06     25.34 o 
  18   6   1       37.87       23.20     19.06 o 
  20   6   1       49.48        6.40     30.70 o 
  22   6   1       45.92       86.68     25.26 o 
 -17   7   1      106.52      111.12     25.55 o 
 -15   7   1      192.20      233.09     56.13 o 
 -13   7   1       18.01       28.86     18.08 o 
 -11   7   1      178.85      174.96     35.48 o 
  -9   7   1      161.41      212.72     33.19 o 
  -7   7   1      131.21      140.65     29.07 o 
  -5   7   1       27.73       -3.22     16.16 o 
  -3   7   1       70.36       51.87     18.11 o 
  -1   7   1        0.00       -6.22     12.36 o 
   1   7   1        4.62      -24.67     16.45 o 
   3   7   1      109.61      125.12     36.53 o 
   5   7   1       31.16       20.47     12.54 o 
   7   7   1        3.86       16.14     35.95 o 
   9   7   1       35.62       83.41     43.99 o 
  11   7   1        2.94       16.72     17.65 o 
  13   7   1       26.35       29.58     19.60 o 
  15   7   1       31.02       33.99     19.68 o 
 -36   0   2       62.13       82.43     31.17 o 
 -34   0   2       11.93        4.97     19.12 o 
 -32   0   2       25.36       30.34     17.21 o 
 -30   0   2       42.11       38.76     14.94 o 
 -28   0   2      175.23      210.92     21.47 o 
 -26   0   2      241.84      248.78     21.87 o 
 -24   0   2     5362.62     5272.31     83.31 o 
 -22   0   2       59.82       67.35     11.95 o 
 -20   0   2     2825.36     2670.57     51.52 o 
 -18   0   2     4443.59     4358.83     65.13 o 
 -16   0   2     6280.83     6320.90     78.86 o 
 -14   0   2     1736.87     1891.39     36.01 o 
 -12   0   2     9019.25     9254.04     94.22 o 
 -10   0   2    19294.77    19594.40    166.87 o 
  -8   0   2    13309.63    13011.18    114.88 o 
  -6   0   2    48103.57    47958.98    450.12 o 
  -4   0   2    11274.89    11194.99    133.11 o 
  -2   0   2    10454.29    10903.79    112.57 o 
   0   0   2    37952.87    37579.13    356.10 o 
   2   0   2     4896.03     4912.25     59.09 o 
   4   0   2    15054.30    14787.84    277.50 o 
   6   0   2    18348.49    18436.45    152.04 o 
   8   0   2       14.75       26.16      5.17 o 
  10   0   2     3194.31     3140.11     43.18 o 
  12   0   2      297.96      257.41     13.03 o 
  14   0   2       64.79       64.33      8.55 o 
  16   0   2       19.53       30.34      7.20 o 
  18   0   2     1035.34     1030.11     28.95 o 
  20   0   2      515.88      506.18     39.23 o 
  22   0   2     1166.83     1115.62     33.56 o 
  24   0   2     5454.69     5378.63    117.94 o 
  26   0   2     1752.84     1700.67     45.49 o 
  28   0   2      640.03      616.29     30.08 o 
  30   0   2       17.18       48.79     23.05 o 
  32   0   2       13.45        2.70     13.87 o 
  34   0   2       56.39       36.91     27.73 o 
 -35   1   2       55.54       36.36     13.57 o 
 -33   1   2      244.64      218.97     22.11 o 
 -31   1   2      556.79      558.68     32.34 o 
 -29   1   2      264.31      280.61     22.43 o 
 -27   1   2      179.28      179.23     19.84 o 
 -25   1   2     4324.33     4091.86     57.50 o 
 -23   1   2     1797.21     1739.27     34.77 o 
 -21   1   2      139.11      159.69     12.12 o 
 -19   1   2     2966.78     2855.68     41.12 o 
 -17   1   2        4.73       10.44      5.00 o 
 -15   1   2    23553.25    25161.71    171.14 o 
 -13   1   2     1065.48     1182.96     21.34 o 
 -11   1   2     4275.81     4036.22     43.61 o 
  -9   1   2     2273.47     2377.54     28.98 o 
  -7   1   2    14693.86    14926.54    125.01 o 
  -5   1   2     8189.07     8195.63     93.12 o 
  -3   1   2     8853.14     8719.35     68.87 o 
  -1   1   2     3405.63     3304.71     34.59 o 
   1   1   2    35040.42    34672.01    193.00 o 
   3   1   2     8194.63     8181.20     67.82 o 
   5   1   2     6207.12     6298.30     48.94 o 
   7   1   2     1502.21     1487.39     24.20 o 
   9   1   2     1676.23     1816.22     33.84 o 
  11   1   2     1330.14     1288.70     21.52 o 
  13   1   2     2161.84     2177.67     26.23 o 
  15   1   2     3755.44     4047.63     46.19 o 
  17   1   2      729.67      762.36     18.28 o 
  19   1   2        5.25        3.08      4.11 o 
  21   1   2      829.74      781.93     19.52 o 
  23   1   2      562.45      545.31     29.20 o 
  25   1   2        7.21        8.84      7.88 o 
  27   1   2      117.64      107.43     12.37 o 
  29   1   2      188.64      215.28     16.71 o 
  31   1   2      131.14      122.23     16.86 o 
  33   1   2        5.19       12.41     14.29 o 
 -34   2   2       14.43       -7.10     15.40 o 
 -32   2   2       67.87       69.59     30.03 o 
 -30   2   2      208.12      218.53     24.00 o 
 -28   2   2      966.28      879.01     34.07 o 
 -26   2   2      326.96      320.85     22.61 o 
 -24   2   2      274.35      273.01     20.32 o 
 -22   2   2      513.29      508.61     19.63 o 
 -20   2   2      482.04      445.12     17.66 o 
 -18   2   2       21.65       12.41      5.89 o 
 -16   2   2        1.26        2.76      4.47 o 
 -14   2   2      863.23      827.14     25.18 o 
 -12   2   2      573.62      629.51     15.91 o 
 -10   2   2     1085.95     1053.45     19.24 o 
  -8   2   2      944.72      880.94     16.79 o 
  -6   2   2       61.88       64.25      5.98 o 
  -4   2   2      718.29      612.09     18.60 o 
  -2   2   2      998.48      949.42     22.12 o 
   0   2   2     2810.19     2669.45     40.16 o 
   2   2   2     8737.28     8688.71    116.90 o 
   4   2   2       28.75       29.74      6.82 o 
   6   2   2     1220.78     1246.80     29.02 o 
   8   2   2      136.03      137.28      7.43 o 
  10   2   2    10640.46    11181.23     96.79 o 
  12   2   2       42.75       43.56      5.98 o 
  14   2   2      928.18      975.37     21.15 o 
  16   2   2      119.38      151.61     10.76 o 
  18   2   2     2030.52     2093.76     42.28 o 
  20   2   2        0.25        3.15      6.47 o 
  22   2   2      447.11      473.39     27.35 o 
  24   2   2       26.39       20.16     13.84 o 
  26   2   2      287.18      275.45     21.38 o 
  28   2   2        4.06       11.19      8.70 o 
  30   2   2       32.89       37.32     13.88 o 
  32   2   2        8.07        5.28     12.93 o 
 -33   3   2       10.97      -20.47     13.64 o 
 -31   3   2        0.47       -0.41     13.00 o 
 -29   3   2       53.61       54.06     19.36 o 
 -27   3   2      170.01      134.67     31.46 o 
 -25   3   2        1.55       11.45     16.60 o 
 -23   3   2      109.63       84.71     13.80 o 
 -21   3   2        4.95        4.93      7.63 o 
 -19   3   2        0.11        2.63     13.67 o 
 -17   3   2       57.47       54.35      7.79 o 
 -15   3   2       12.44        7.31      5.10 o 
 -13   3   2      559.18      571.23     17.23 o 
 -11   3   2       70.88       77.49      7.83 o 
  -9   3   2      632.81      558.67     19.38 o 
  -7   3   2     1911.88     1838.85     35.91 o 
  -5   3   2     1474.35     1500.79     65.60 o 
  -3   3   2     4162.03     4403.55     63.26 o 
  -1   3   2     2859.22     2917.70     48.05 o 
   1   3   2     8759.58     9193.50    184.84 o 
   3   3   2     1009.90     1025.91     46.95 o 
   5   3   2     5341.63     5668.63     61.41 o 
   7   3   2      306.57      323.57     13.05 o 
   9   3   2      570.71      583.76     16.18 o 
  11   3   2        1.08       15.94      4.70 o 
  13   3   2     2028.57     2094.01     58.39 o 
  15   3   2        9.24        9.78      6.37 o 
  17   3   2       88.83       93.95      9.22 o 
  19   3   2       63.93       69.17     11.77 o 
  21   3   2       26.60       18.25      9.11 o 
  23   3   2      213.41      214.44     18.94 o 
  25   3   2       22.36       19.84      9.08 o 
  27   3   2      121.79      160.63     21.94 o 
  29   3   2       15.65        7.93     13.64 o 
  31   3   2       12.91       34.56     16.39 o 
 -30   4   2      273.36      267.03     37.49 o 
 -28   4   2        4.01       10.04     14.82 o 
 -26   4   2      371.19      335.33     48.86 o 
 -24   4   2      482.46      443.02     42.55 o 
 -22   4   2      376.75      394.65     56.61 o 
 -20   4   2       88.59       76.26     13.70 o 
 -18   4   2      135.88      163.11     18.59 o 
 -16   4   2      955.50      896.16     34.06 o 
 -14   4   2      202.47      195.74     13.88 o 
 -12   4   2       13.28       16.28      6.27 o 
 -10   4   2     1163.04     1076.27     27.13 o 
  -8   4   2      564.32      528.87     27.58 o 
  -6   4   2     1088.02     1096.73     34.15 o 
  -4   4   2       45.14       39.08      9.54 o 
  -2   4   2      137.07      212.47     17.21 o 
   0   4   2      140.54      203.70     19.71 o 
   2   4   2      439.21      494.00     26.23 o 
   4   4   2        9.33       19.99      9.98 o 
   6   4   2      527.95      529.95     21.30 o 
   8   4   2      211.96      241.88     14.85 o 
  10   4   2      393.40      368.59     18.49 o 
  12   4   2       20.98       17.75      7.52 o 
  14   4   2     1467.69     1383.03     42.59 o 
  16   4   2      110.95       98.92     13.52 o 
  18   4   2      248.19      250.71     20.49 o 
  20   4   2       53.25       38.80     10.81 o 
  22   4   2        0.23        2.68     11.38 o 
  24   4   2      262.18      205.02     26.03 o 
  26   4   2        0.30       -0.15     11.98 o 
  28   4   2        0.20       -5.31     13.03 o 
  30   4   2        0.53      -15.97     12.80 o 
 -27   5   2        5.18      -14.51     18.93 o 
 -25   5   2      187.67      155.09     41.88 o 
 -23   5   2       35.88       17.29     20.75 o 
 -21   5   2      462.89      491.28     46.33 o 
 -19   5   2      203.91      182.06     30.01 o 
 -17   5   2     1084.76     1036.56     54.19 o 
 -15   5   2     1107.64     1084.13     40.01 o 
 -13   5   2      847.28      886.03     35.91 o 
 -11   5   2     1043.63     1030.75     38.06 o 
  -9   5   2     4722.56     4663.79     68.24 o 
  -7   5   2      564.96      552.79     35.55 o 
  -5   5   2     1306.17     1251.57     46.87 o 
  -3   5   2      246.55      256.11     23.16 o 
  -1   5   2     1737.71     1633.63     44.40 o 
   1   5   2      497.67      502.56     30.08 o 
   3   5   2     1200.69     1065.51     34.79 o 
   5   5   2       10.52        6.40      7.23 o 
   7   5   2      178.81      185.40     24.46 o 
   9   5   2      128.72       74.20     22.95 o 
  11   5   2      379.27      352.79     27.18 o 
  13   5   2       26.79       17.53      9.47 o 
  15   5   2     1480.17     1380.70     63.36 o 
  17   5   2      334.18      335.59     39.74 o 
  19   5   2      161.73      160.64     81.28 o 
  21   5   2        1.20      -11.55     28.11 o 
  23   5   2       10.45        4.59     19.70 o 
  25   5   2       12.49       29.62     18.30 o 
  27   5   2        7.69        5.26     18.16 o 
 -24   6   2       12.48       21.28     19.27 o 
 -22   6   2       61.80      104.42     55.94 o 
 -20   6   2       16.88       15.78     17.18 o 
 -18   6   2      109.93      141.78     27.79 o 
 -16   6   2      148.23      205.67     48.67 o 
 -14   6   2       15.99       22.72     15.40 o 
 -12   6   2      631.82      637.88     50.68 o 
 -10   6   2       28.96       43.16     12.80 o 
  -8   6   2     2110.47     2161.49     58.78 o 
  -6   6   2       59.94       66.66     14.46 o 
  -4   6   2      308.64      322.60     26.38 o 
  -2   6   2        8.22       18.45      9.89 o 
   0   6   2      498.24      460.85     47.54 o 
   2   6   2       35.74       34.81     15.15 o 
   4   6   2      414.72      456.73     38.23 o 
   6   6   2       16.26        4.49     11.63 o 
   8   6   2      133.58      132.12     23.35 o 
  10   6   2        3.33        9.33      9.55 o 
  12   6   2       13.42       10.36     10.85 o 
  14   6   2      330.99      406.43     46.16 o 
  16   6   2      161.82      189.14     32.76 o 
  18   6   2       21.21      -11.44     59.67 o 
  20   6   2       27.80       -9.80     16.82 o 
  22   6   2       30.55       18.76     17.07 o 
 -17   7   2      179.06      224.59     36.92 o 
 -15   7   2       25.38       28.62     24.67 o 
 -13   7   2      391.80      420.33     44.80 o 
 -11   7   2       23.81        9.62     15.47 o 
  -9   7   2       33.76       47.34     18.57 o 
  -7   7   2      103.45       82.12     21.34 o 
  -5   7   2      298.27      274.64     50.59 o 
  -3   7   2      293.15      273.89     32.83 o 
  -1   7   2        6.80       26.26     19.51 o 
   1   7   2      147.13      147.84     40.83 o 
   3   7   2        5.80      -10.78     15.12 o 
   5   7   2      162.33      155.95     38.15 o 
   7   7   2       53.19       39.69     16.79 o 
   9   7   2       29.33       45.39     22.18 o 
  11   7   2      316.48      476.89     51.66 o 
  13   7   2       42.12       56.97     22.61 o 
  15   7   2       72.71       89.07     25.27 o 
 -35   1   3        1.68       -0.14     12.35 o 
 -33   1   3      406.49      443.87     33.37 o 
 -31   1   3       37.12       46.16     14.84 o 
 -29   1   3      142.66      104.31     17.31 o 
 -27   1   3      665.53      636.46     30.45 o 
 -25   1   3     6822.63     6539.58     93.96 o 
 -23   1   3      466.99      498.84     20.94 o 
 -21   1   3      217.37      246.03     14.79 o 
 -19   1   3     2019.34     2111.24     38.28 o 
 -17   1   3     3222.07     3285.72     46.22 o 
 -15   1   3     2057.17     1946.75     32.43 o 
 -13   1   3    12117.43    13039.87    108.86 o 
 -11   1   3     2653.40     2623.05     45.74 o 
  -9   1   3      105.36       86.29      5.50 o 
  -7   1   3     1138.49     1082.43     28.21 o 
  -5   1   3     1500.17     1497.02     25.04 o 
  -3   1   3     9333.08     9276.08     72.88 o 
  -1   1   3     8818.73     8650.73     61.99 o 
   1   1   3     4717.38     4427.04     36.34 o 
   3   1   3    14896.30    14721.33    110.84 o 
   5   1   3     6823.62     6956.76     62.93 o 
   7   1   3     1527.83     1424.80     22.00 o 
   9   1   3      494.22      454.11     13.04 o 
  11   1   3      481.94      464.73     11.14 o 
  13   1   3      484.08      570.67     12.86 o 
  15   1   3       98.00       96.20      7.95 o 
  17   1   3     2771.13     2834.15     34.38 o 
  19   1   3       62.90       67.00      7.13 o 
  21   1   3        8.52       21.15      5.77 o 
  23   1   3      266.13      237.81     15.40 o 
  25   1   3       99.08      104.25     11.91 o 
  27   1   3     1316.25     1350.78     33.48 o 
  29   1   3       38.32       29.66     10.86 o 
  31   1   3       68.65       67.99     22.61 o 
  33   1   3        2.38       -0.91     13.08 o 
 -34   2   3       43.39       23.24     17.18 o 
 -32   2   3      141.14      112.70     24.91 o 
 -30   2   3      491.30      435.08     31.73 o 
 -28   2   3       59.49       39.72     13.23 o 
 -26   2   3       88.13      117.83     17.29 o 
 -24   2   3      891.34      800.92     33.20 o 
 -22   2   3      158.96      127.03     18.58 o 
 -20   2   3      152.78      179.60     13.22 o 
 -18   2   3        1.07        3.10      4.69 o 
 -16   2   3      202.41      183.02     10.88 o 
 -14   2   3      583.78      559.90     15.54 o 
 -12   2   3    14239.41    14942.36    149.72 o 
 -10   2   3     1246.14     1299.66     31.10 o 
  -8   2   3     2347.23     2430.97     42.58 o 
  -6   2   3     1610.54     1633.56     32.54 o 
  -4   2   3      756.70      684.84     19.64 o 
  -2   2   3     1191.50     1094.39     19.74 o 
   0   2   3     3459.19     3412.27     39.24 o 
   2   2   3     2185.64     1982.04     23.73 o 
   4   2   3     3164.21     3367.55     40.34 o 
   6   2   3       64.79       72.19      6.32 o 
   8   2   3     3297.31     3555.25     56.21 o 
  10   2   3     1038.24     1088.14     30.21 o 
  12   2   3     5042.66     5344.71     57.50 o 
  14   2   3      690.26      719.98     18.04 o 
  16   2   3     1534.14     1575.07     32.47 o 
  18   2   3     1122.92     1160.72     29.40 o 
  20   2   3      118.74      140.15     11.57 o 
  22   2   3       40.47       34.80     10.24 o 
  24   2   3       32.64       42.80      9.92 o 
  26   2   3      166.68      158.65     17.28 o 
  28   2   3        7.36        4.35      8.90 o 
  30   2   3       52.21       53.11     13.03 o 
  32   2   3        2.93       27.16     14.81 o 
 -33   3   3       16.31       14.19     17.04 o 
 -31   3   3       20.75       16.76     15.25 o 
 -29   3   3      172.46      114.55     24.41 o 
 -27   3   3        2.63        4.75      9.87 o 
 -25   3   3       22.75       46.08     12.29 o 
 -23   3   3       34.94       47.90     17.69 o 
 -21   3   3      299.72      294.11     23.77 o 
 -19   3   3      650.18      624.70     28.63 o 
 -17   3   3      264.16      275.80     23.26 o 
 -15   3   3     1178.22     1189.72     25.61 o 
 -13   3   3      713.67      799.11     26.09 o 
 -11   3   3     2079.06     2066.74     31.10 o 
  -9   3   3      568.46      545.09     15.80 o 
  -7   3   3     8170.08     8567.85    191.11 o 
  -5   3   3      207.86      243.34     15.77 o 
  -3   3   3      452.62      427.19     22.64 o 
  -1   3   3     1874.84     1822.99     35.81 o 
   1   3   3    11661.60    12120.08    104.81 o 
   3   3   3     4034.91     4159.12     44.44 o 
   5   3   3     1331.67     1609.98     28.50 o 
   7   3   3     1752.44     1904.57     57.41 o 
   9   3   3      955.11     1125.78     33.48 o 
  11   3   3      259.83      250.67     18.86 o 
  13   3   3      153.31      197.97     16.64 o 
  15   3   3      382.11      337.83     20.78 o 
  17   3   3        4.56        5.11      9.44 o 
  19   3   3      152.84      163.18     23.68 o 
  21   3   3        6.66       24.85      9.19 o 
  23   3   3      176.13      175.25     17.92 o 
  25   3   3       65.15       77.57     14.16 o 
  27   3   3      401.33      388.13     46.22 o 
  29   3   3       85.43      137.41     23.26 o 
  31   3   3       29.49       43.33     16.94 o 
 -30   4   3      320.55      362.52     50.01 o 
 -28   4   3       53.80       81.09     22.43 o 
 -26   4   3      324.73      424.81     93.04 o 
 -24   4   3      264.95      324.05     37.36 o 
 -22   4   3     1616.23     1578.39     49.53 o 
 -20   4   3        8.86       21.10      9.37 o 
 -18   4   3     1567.73     1596.52     47.05 o 
 -16   4   3     2186.77     2000.41     80.23 o 
 -14   4   3     1122.40     1150.53     37.86 o 
 -12   4   3      803.45      761.41     21.57 o 
 -10   4   3      304.92      266.73     17.34 o 
  -8   4   3       66.56       57.94     10.00 o 
  -6   4   3       40.65       30.18      8.47 o 
  -4   4   3       60.25       44.15      9.69 o 
  -2   4   3     3862.84     4016.05     64.84 o 
   0   4   3      752.61      708.06     25.19 o 
   2   4   3     1830.66     1890.30     36.21 o 
   4   4   3      715.64      722.34     24.39 o 
   6   4   3     2313.56     2372.54     46.68 o 
   8   4   3       87.40       79.84     12.69 o 
  10   4   3      367.11      348.92     23.87 o 
  12   4   3       50.57       30.41     12.91 o 
  14   4   3     1339.59     1401.05     60.92 o 
  16   4   3        1.27        2.63      7.64 o 
  18   4   3      137.37      166.21     17.67 o 
  20   4   3      254.39      283.58     28.98 o 
  22   4   3        1.21        4.88      8.56 o 
  24   4   3      272.36      263.77     29.75 o 
  26   4   3       22.30       33.33     16.39 o 
  28   4   3       26.94       25.51     21.29 o 
 -27   5   3      268.59      326.39     40.77 o 
 -25   5   3        3.81      -19.48     13.07 o 
 -23   5   3      396.61      424.77     44.13 o 
 -21   5   3      102.97       85.02     22.10 o 
 -19   5   3      411.93      408.35     40.32 o 
 -17   5   3      279.12      251.18     23.79 o 
 -15   5   3      208.02      245.73     24.47 o 
 -13   5   3        7.08        5.94      7.97 o 
 -11   5   3       95.30      122.72     16.28 o 
  -9   5   3     1194.10     1256.54     41.34 o 
  -7   5   3        0.12        1.26      7.07 o 
  -5   5   3      237.27      267.32     22.80 o 
  -3   5   3       45.59       53.97     11.37 o 
  -1   5   3        0.79       12.09      8.12 o 
   1   5   3       27.95       38.69      9.51 o 
   3   5   3       95.51      109.48     12.40 o 
   5   5   3       47.89       54.37     11.41 o 
   7   5   3       16.07       -6.17      9.23 o 
   9   5   3     1408.11     1387.80     53.65 o 
  11   5   3       60.54       74.97     20.46 o 
  13   5   3      346.38      348.82     27.47 o 
  15   5   3      104.53      104.64     16.99 o 
  17   5   3      311.47      333.48     42.13 o 
  19   5   3      147.90      145.88     31.27 o 
  21   5   3       91.48      109.16     21.53 o 
  23   5   3       32.01       25.98     16.17 o 
  25   5   3       20.47        8.78     17.90 o 
 -22   6   3       75.79       43.48     21.42 o 
 -20   6   3       85.13       81.46     23.15 o 
 -18   6   3      149.25      217.67     70.57 o 
 -16   6   3       33.23       22.67     15.92 o 
 -14   6   3      269.91      334.99     36.69 o 
 -12   6   3       32.76       26.99     11.53 o 
 -10   6   3       20.88       29.95     11.97 o 
  -8   6   3        7.26       12.99     11.04 o 
  -6   6   3      226.65      296.94     25.56 o 
  -4   6   3      673.00      728.32     88.41 o 
  -2   6   3      528.14      544.13     31.77 o 
   0   6   3        1.97        5.40     10.62 o 
   2   6   3      199.20      213.81     22.80 o 
   4   6   3      103.48      105.50     16.59 o 
   6   6   3      304.91      246.86     30.10 o 
   8   6   3       52.11       65.95     17.49 o 
  10   6   3      127.67      133.32     24.03 o 
  12   6   3       26.88       10.62     16.47 o 
  14   6   3       25.14       25.46     45.13 o 
  16   6   3       65.23      137.02     56.42 o 
  18   6   3      144.46      229.85     95.53 o 
  20   6   3        0.03       26.23     19.47 o 
 -17   7   3       17.13       28.86     22.47 o 
 -15   7   3      325.84      390.76     44.82 o 
 -13   7   3       47.01       38.91     19.67 o 
 -11   7   3       67.10       51.47     24.19 o 
  -9   7   3       29.85       48.39     18.54 o 
  -7   7   3      140.30      110.38     23.47 o 
  -5   7   3       41.97       58.48     25.91 o 
  -3   7   3      116.03      132.22     23.60 o 
  -1   7   3       84.69       73.85     25.91 o 
   1   7   3        2.31       -3.44     10.82 o 
   3   7   3       52.14       73.92     26.68 o 
   5   7   3       11.71       24.02     16.48 o 
   7   7   3        6.32        3.25     21.80 o 
   9   7   3       53.11       12.14     16.90 o 
  11   7   3        2.51       -2.47     24.19 o 
  13   7   3       23.60        5.14     16.93 o 
  15   7   3       31.39       27.55     20.75 o 
 -36   0   4        2.12        8.61     20.46 o 
 -34   0   4        6.22      -14.73     18.36 o 
 -32   0   4        8.01       41.88     24.48 o 
 -30   0   4      274.71      251.30     43.03 o 
 -28   0   4       49.59       50.68     23.71 o 
 -26   0   4     5089.29     4751.40    102.70 o 
 -24   0   4       41.23       34.48     15.08 o 
 -22   0   4      597.59      621.97     34.68 o 
 -20   0   4       69.54       78.18     17.31 o 
 -18   0   4     1122.06     1064.90     50.68 o 
 -16   0   4      364.81      408.83     24.92 o 
 -14   0   4      633.88      633.93     60.53 o 
 -12   0   4      536.56      564.28     59.00 o 
 -10   0   4     1830.45     1795.83     58.14 o 
  -8   0   4     4150.01     3837.02     88.93 o 
  -6   0   4     2832.14     2878.43     84.25 o 
  -4   0   4    29458.63    29217.49    285.52 o 
  -2   0   4    40530.74    40628.24    386.15 o 
   0   0   4   192773.36   187213.97   4124.29 o 
   2   0   4     7922.69     7814.19    124.60 o 
   4   0   4    30809.08    31887.80    379.44 o 
   6   0   4      863.02      898.10     37.29 o 
   8   0   4        0.68       11.94      6.53 o 
  10   0   4      218.78      196.79     11.97 o 
  12   0   4        0.42       -1.85      4.42 o 
  14   0   4     3636.30     3599.48     54.20 o 
  16   0   4       10.07       17.66      6.58 o 
  18   0   4      422.51      428.79     20.08 o 
  20   0   4      273.56      284.94     18.65 o 
  22   0   4      184.83      202.70     17.18 o 
  24   0   4     1931.91     1916.51     58.11 o 
  26   0   4      107.27       93.81     20.37 o 
  28   0   4      332.91      268.80     29.72 o 
  30   0   4      904.55      932.53     74.78 o 
  32   0   4       64.03      152.23     41.12 o 
 -35   1   4       93.80       91.96     18.81 o 
 -33   1   4       38.21       39.90     14.48 o 
 -31   1   4      188.93      195.39     25.50 o 
 -29   1   4        3.90       -1.56     10.51 o 
 -27   1   4      301.72      319.59     29.03 o 
 -25   1   4     1039.24      987.45     43.63 o 
 -23   1   4       15.62       31.53      8.55 o 
 -21   1   4        4.31       15.83      6.78 o 
 -19   1   4      961.65      907.63     31.03 o 
 -17   1   4     2638.60     2508.99     50.20 o 
 -15   1   4     3310.31     3532.89     60.35 o 
 -13   1   4       35.20       40.23      8.50 o 
 -11   1   4     3789.78     3911.61     69.78 o 
  -9   1   4     5784.82     5933.16     51.59 o 
  -7   1   4      143.87      109.53      9.80 o 
  -5   1   4     8312.44     8102.54     67.96 o 
  -3   1   4     7946.71     7622.88     58.77 o 
  -1   1   4    29498.15    29355.99    182.20 o 
   1   1   4      291.87      268.44     10.01 o 
   3   1   4     8744.20     8658.24     74.33 o 
   5   1   4      273.38      259.57     10.26 o 
   7   1   4     2043.30     2087.03     29.36 o 
   9   1   4        0.02       -5.18      3.45 o 
  11   1   4      178.40      147.83      9.01 o 
  13   1   4     6339.97     6658.70     54.91 o 
  15   1   4      345.25      349.81     11.71 o 
  17   1   4      562.24      554.52     16.14 o 
  19   1   4       50.29       56.39      6.95 o 
  21   1   4      462.78      466.49     18.86 o 
  23   1   4        4.45        7.94      6.18 o 
  25   1   4      661.81      686.00     27.63 o 
  27   1   4        9.35       -0.62      7.78 o 
  29   1   4      422.15      504.51     34.91 o 
  31   1   4      264.02      282.52     32.38 o 
  33   1   4        2.47        2.73     13.31 o 
 -34   2   4      248.81      221.01     27.25 o 
 -32   2   4       50.92       82.06     17.59 o 
 -30   2   4      395.34      426.47     31.97 o 
 -28   2   4      492.87      501.57     36.99 o 
 -26   2   4       18.06       12.82     10.16 o 
 -24   2   4      545.73      482.63     29.46 o 
 -22   2   4     2094.83     2062.66     59.04 o 
 -20   2   4       20.40       30.44     10.42 o 
 -18   2   4       89.54       75.54     12.53 o 
 -16   2   4      201.75      188.88     17.14 o 
 -14   2   4      857.13      835.57     28.33 o 
 -12   2   4       58.21       65.45     10.30 o 
 -10   2   4      295.33      296.73     17.22 o 
  -8   2   4      613.87      733.72     23.13 o 
  -6   2   4      607.09      618.86     20.22 o 
  -4   2   4     3928.01     4326.66     51.06 o 
  -2   2   4        7.90       14.95      4.26 o 
   0   2   4       12.91        5.52      3.47 o 
   2   2   4       23.38       11.31      3.49 o 
   4   2   4     1028.73     1114.56     32.02 o 
   6   2   4     3086.74     2956.28     50.78 o 
   8   2   4      304.13      338.96     19.02 o 
  10   2   4       89.74      110.75     12.63 o 
  12   2   4      167.70      182.97     16.33 o 
  14   2   4      383.77      383.64     14.11 o 
  16   2   4       12.00       12.76      5.48 o 
  18   2   4      207.80      200.58     15.07 o 
  20   2   4        2.97       14.54      7.03 o 
  22   2   4        1.68       10.60      9.52 o 
  24   2   4      250.57      262.31     20.90 o 
  26   2   4      175.73      170.27     18.02 o 
  28   2   4       64.79       64.04     13.55 o 
  30   2   4      196.68      208.62     21.51 o 
  32   2   4        1.86        6.60     15.56 o 
 -33   3   4       52.01       61.79     20.94 o 
 -31   3   4       27.56       22.06     32.32 o 
 -29   3   4       83.65       80.85     17.51 o 
 -27   3   4       56.75       45.37     15.05 o 
 -25   3   4      132.31      147.96     19.46 o 
 -23   3   4      115.96       71.65     14.44 o 
 -21   3   4      568.45      554.79     30.24 o 
 -19   3   4      406.18      344.70     24.50 o 
 -17   3   4       38.02       48.09     10.82 o 
 -15   3   4      258.97      229.42     19.34 o 
 -13   3   4     3332.04     3152.56     59.27 o 
 -11   3   4        6.51        6.93      6.80 o 
  -9   3   4       21.62       26.88      4.93 o 
  -7   3   4     2474.47     2682.95     49.71 o 
  -5   3   4       31.87       37.37      7.73 o 
  -3   3   4       25.89        6.66      5.11 o 
  -1   3   4       13.35        9.61      4.72 o 
   1   3   4     3066.22     3332.33     39.14 o 
   3   3   4      530.78      466.12     12.69 o 
   5   3   4      285.62      309.32     14.50 o 
   7   3   4      171.20      219.28     19.60 o 
   9   3   4        5.96        1.27      4.09 o 
  11   3   4      473.81      513.46     25.80 o 
  13   3   4      198.04      225.42     19.53 o 
  15   3   4      386.41      400.21     28.46 o 
  17   3   4        8.28       12.85      7.53 o 
  19   3   4      605.92      609.10     28.34 o 
  21   3   4       50.62       39.74     10.10 o 
  23   3   4       80.25       65.77     13.66 o 
  25   3   4       71.32       59.64     13.02 o 
  27   3   4      181.13      147.33     18.20 o 
  29   3   4        6.74       52.14     15.78 o 
 -30   4   4        0.98       -2.14     14.24 o 
 -28   4   4      160.75      226.09     33.16 o 
 -26   4   4        0.47       -0.20     20.27 o 
 -24   4   4      986.57     1021.20     42.29 o 
 -22   4   4      163.89      147.44     19.41 o 
 -20   4   4        6.66       13.39      9.33 o 
 -18   4   4     2668.43     2501.86     60.05 o 
 -16   4   4      746.65      768.42     32.66 o 
 -14   4   4     1405.81     1366.00     41.64 o 
 -12   4   4      543.37      566.08     27.78 o 
 -10   4   4        0.21        2.27      6.32 o 
  -8   4   4      408.93      418.36     23.75 o 
  -6   4   4      629.82      604.19     25.44 o 
  -4   4   4      298.63      338.93     20.26 o 
  -2   4   4       57.40       60.58      9.41 o 
   0   4   4       31.78       37.85      7.95 o 
   2   4   4      468.35      530.52     18.50 o 
   4   4   4      327.09      344.98     18.45 o 
   6   4   4       90.01       99.37     14.11 o 
   8   4   4     1202.27     1225.31     30.41 o 
  10   4   4      563.12      572.34     29.38 o 
  12   4   4       33.30       32.87     10.13 o 
  14   4   4        0.01       -1.77      7.01 o 
  16   4   4     1697.19     1689.08     45.19 o 
  18   4   4      349.66      386.33     26.04 o 
  20   4   4      218.20      202.38     20.33 o 
  22   4   4       92.46       98.69     16.01 o 
  24   4   4       36.01       28.59     14.15 o 
  26   4   4        2.56       -9.21     11.82 o 
  28   4   4       58.11       79.90     20.13 o 
 -27   5   4       45.67       41.51     19.06 o 
 -25   5   4       86.01       56.92     42.46 o 
 -23   5   4       47.47       50.40     20.02 o 
 -21   5   4        3.25       11.46     13.63 o 
 -19   5   4      133.76      165.43     20.98 o 
 -17   5   4      875.79      839.93     37.01 o 
 -15   5   4       57.13       44.48     14.94 o 
 -13   5   4      394.27      377.54     27.51 o 
 -11   5   4      126.46       96.21     14.83 o 
  -9   5   4      917.94      858.28     35.56 o 
  -7   5   4      283.44      307.25     23.41 o 
  -5   5   4      158.05      163.70     17.14 o 
  -3   5   4        0.50       -0.85      5.41 o 
  -1   5   4      162.55      148.66     15.49 o 
   1   5   4        6.46       -1.25      5.46 o 
   3   5   4       87.78       83.06     14.28 o 
   5   5   4        2.96        4.41      8.54 o 
   7   5   4       57.18       67.41     16.42 o 
   9   5   4     1605.00     1463.06    147.74 o 
  11   5   4        2.93       21.58     14.73 o 
  13   5   4       49.65       68.63     29.83 o 
  15   5   4      977.33     1053.02     46.82 o 
  17   5   4        5.45       20.34     10.78 o 
  19   5   4       33.10       32.12     11.79 o 
  21   5   4      369.53      332.55     34.36 o 
  23   5   4       55.44       61.67     19.37 o 
  25   5   4       52.99       57.49     18.96 o 
 -22   6   4        5.57        2.84     13.03 o 
 -20   6   4      104.78      131.92     26.79 o 
 -18   6   4        4.15        2.21     14.32 o 
 -16   6   4      279.09      271.84     34.50 o 
 -14   6   4       26.64       22.32     11.37 o 
 -12   6   4      528.20      592.59     37.44 o 
 -10   6   4      747.68      678.29     35.15 o 
  -8   6   4      747.74      704.75     50.26 o 
  -6   6   4       33.68       73.48     22.85 o 
  -4   6   4       66.62       86.32     14.66 o 
  -2   6   4        0.74       12.51     12.50 o 
   0   6   4      226.98      254.22     24.73 o 
   2   6   4       66.08       97.23     16.88 o 
   4   6   4        0.00      -13.13     10.97 o 
   6   6   4       10.29       14.10     13.80 o 
   8   6   4      184.57      161.85     25.36 o 
  10   6   4      506.76      546.14     42.42 o 
  12   6   4        0.00       -8.57     20.37 o 
  14   6   4       77.49      113.50     19.88 o 
  16   6   4        0.14        3.48     17.45 o 
  18   6   4      222.67      284.01     41.89 o 
  20   6   4       72.50      100.29     26.92 o 
 -15   7   4       12.30        5.63     16.73 o 
 -13   7   4       41.54       55.18     19.37 o 
 -11   7   4       74.58       57.05     21.90 o 
  -9   7   4        3.24       -1.15     20.65 o 
  -7   7   4        4.27      -12.24     12.44 o 
  -5   7   4       38.41       72.88     28.50 o 
  -3   7   4      147.68      195.10     29.69 o 
  -1   7   4       29.83       20.05     13.71 o 
   1   7   4       11.36       44.05     25.24 o 
   3   7   4      131.17      147.81     28.26 o 
   5   7   4      138.81      173.72     29.07 o 
   7   7   4       52.83       73.37     21.19 o 
   9   7   4       11.01       14.53     22.18 o 
  11   7   4        8.93       -2.16     14.69 o 
  13   7   4        0.08        3.79     17.37 o 
 -35   1   5        4.48       20.07     14.77 o 
 -33   1   5      119.05      177.80     34.79 o 
 -31   1   5      256.33      252.85     26.23 o 
 -29   1   5      102.84       99.71     18.31 o 
 -27   1   5      272.72      310.84     44.42 o 
 -25   1   5     1616.95     1636.08     51.92 o 
 -23   1   5       16.49       23.69     14.42 o 
 -21   1   5      391.94      416.99     26.13 o 
 -19   1   5     1043.65     1083.58     48.45 o 
 -17   1   5     1092.81     1119.40     34.25 o 
 -15   1   5     1553.06     1710.53     45.80 o 
 -13   1   5      337.43      371.45     19.30 o 
 -11   1   5     1054.53     1015.51     29.54 o 
  -9   1   5     1192.47     1198.09     27.71 o 
  -7   1   5      606.49      610.26     15.21 o 
  -5   1   5      617.83      551.13     13.15 o 
  -3   1   5       55.24       64.73      5.83 o 
  -1   1   5     5007.18     4850.86     50.28 o 
   1   1   5     9136.18     9360.50     81.27 o 
   3   1   5    10071.26     9775.91     85.08 o 
   5   1   5       20.51       18.47      5.09 o 
   7   1   5        4.73        2.77      4.10 o 
   9   1   5     1950.16     2001.38     31.88 o 
  11   1   5     2390.67     2463.36     38.18 o 
  13   1   5      780.59      801.70     14.99 o 
  15   1   5      100.43      119.15      7.69 o 
  17   1   5        6.79       10.32      4.54 o 
  19   1   5      213.10      220.83     19.96 o 
  21   1   5      651.34      681.34     21.90 o 
  23   1   5      572.74      567.38     39.97 o 
  25   1   5      432.29      397.70     24.33 o 
  27   1   5       41.38       75.90     19.07 o 
  29   1   5       20.55       31.60     12.58 o 
  31   1   5      254.94      250.61     42.30 o 
 -34   2   5       31.62       48.99     16.96 o 
 -32   2   5      166.39      204.98     25.02 o 
 -30   2   5      574.34      577.36     37.11 o 
 -28   2   5       22.96       26.86     12.68 o 
 -26   2   5      516.35      458.15     48.44 o 
 -24   2   5       36.98       68.40     14.75 o 
 -22   2   5      600.39      597.57     37.80 o 
 -20   2   5     1022.22     1050.25     36.27 o 
 -18   2   5      654.53      672.60     28.33 o 
 -16   2   5      546.22      600.63     25.88 o 
 -14   2   5     1256.11     1340.19     36.76 o 
 -12   2   5      461.09      407.59     21.43 o 
 -10   2   5     1768.05     1606.04     37.06 o 
  -8   2   5     1103.61     1093.23     29.04 o 
  -6   2   5      422.25      410.36     12.67 o 
  -4   2   5     1070.48     1180.65     21.91 o 
  -2   2   5     4662.52     4812.34     58.43 o 
   0   2   5        7.88        6.03      3.83 o 
   2   2   5        0.46       -1.01      3.23 o 
   4   2   5      726.92      699.68     13.42 o 
   6   2   5     1663.41     1682.81     38.35 o 
   8   2   5       36.56       51.64      9.35 o 
  10   2   5     1147.24     1156.10     33.64 o 
  12   2   5     3388.75     3322.58     61.17 o 
  14   2   5      846.23      816.13     18.42 o 
  16   2   5      122.37      159.80     15.20 o 
  18   2   5      100.10      106.01     12.84 o 
  20   2   5       87.76       96.99     12.98 o 
  22   2   5      175.27      178.10     17.19 o 
  24   2   5       32.72       35.61     10.12 o 
  26   2   5      354.89      355.41     24.84 o 
  28   2   5      379.88      396.64     28.07 o 
  30   2   5       24.92       52.93     15.63 o 
 -33   3   5       62.19       61.84     22.69 o 
 -31   3   5      103.55      123.35     20.70 o 
 -29   3   5        5.51        6.37     11.78 o 
 -27   3   5      319.31      322.47     28.66 o 
 -25   3   5        5.05        9.31     10.25 o 
 -23   3   5       16.27       19.47     11.01 o 
 -21   3   5      122.51      143.24     18.23 o 
 -19   3   5       72.29       50.09     12.77 o 
 -17   3   5      118.32       99.38     14.39 o 
 -15   3   5      291.93      309.51     29.15 o 
 -13   3   5       76.94       92.84     22.88 o 
 -11   3   5      648.29      511.83     27.67 o 
  -9   3   5      795.41      749.82     26.57 o 
  -7   3   5     1793.36     1872.02     54.39 o 
  -5   3   5     3781.46     4152.75     62.37 o 
  -3   3   5        4.24        7.30      4.35 o 
  -1   3   5     7049.12     7694.83     69.63 o 
   1   3   5     1043.13     1083.61     20.66 o 
   3   3   5       92.96       91.11      7.26 o 
   5   3   5       38.36       55.58      7.47 o 
   7   3   5     1224.19     1252.60     24.60 o 
   9   3   5        0.13       16.99      7.68 o 
  11   3   5       43.88       47.27     13.44 o 
  13   3   5       19.71       23.16      8.51 o 
  15   3   5        2.00        1.12      6.47 o 
  17   3   5      279.81      318.93     22.83 o 
  19   3   5        0.30        5.11      7.15 o 
  21   3   5      513.81      499.14     29.40 o 
  23   3   5       32.24       29.38     10.60 o 
  25   3   5       15.60        4.89      9.39 o 
  27   3   5      195.00      190.11     20.60 o 
  29   3   5        0.87        4.31     12.87 o 
 -30   4   5      162.55      179.64     32.17 o 
 -28   4   5        8.26       -2.54     14.81 o 
 -26   4   5      309.44      331.63     29.99 o 
 -24   4   5      190.37      176.41     21.96 o 
 -22   4   5      958.44      865.62     52.06 o 
 -20   4   5      475.40      442.42     30.17 o 
 -18   4   5       50.81       43.99     12.26 o 
 -16   4   5      287.53      314.06     39.04 o 
 -14   4   5      224.68      220.66     20.45 o 
 -12   4   5      859.89      806.79     32.21 o 
 -10   4   5      185.89      183.66     17.73 o 
  -8   4   5        2.94        4.48      6.43 o 
  -6   4   5        8.22        2.55      5.35 o 
  -4   4   5       71.70       75.24     10.54 o 
  -2   4   5      269.06      282.37     17.64 o 
   0   4   5      260.61      282.63     14.78 o 
   2   4   5      688.22      721.53     18.54 o 
   4   4   5      960.61      922.97     26.62 o 
   6   4   5       13.25        9.01      6.64 o 
   8   4   5      497.84      434.82     27.32 o 
  10   4   5      271.01      225.54     21.25 o 
  12   4   5     1236.85     1205.57     41.20 o 
  14   4   5      233.07      198.92     20.69 o 
  16   4   5      251.19      291.01     23.82 o 
  18   4   5        0.12        9.45     10.99 o 
  20   4   5       34.83       15.25     10.04 o 
  22   4   5       14.64       18.15     10.27 o 
  24   4   5        9.90        0.44     10.12 o 
  26   4   5        4.02      -17.82     11.88 o 
 -27   5   5       43.11       48.25     20.77 o 
 -25   5   5        0.25       -5.13     14.89 o 
 -23   5   5        1.66        4.07     14.85 o 
 -21   5   5       43.20       20.45     18.13 o 
 -19   5   5        1.80        0.80     10.98 o 
 -17   5   5      504.21      487.94     32.61 o 
 -15   5   5      298.43      267.34     25.29 o 
 -13   5   5       18.73       22.32     16.47 o 
 -11   5   5      725.33      604.75     30.82 o 
  -9   5   5      355.87      303.00     23.78 o 
  -7   5   5      159.32      198.62     21.79 o 
  -5   5   5       27.80       48.82     10.65 o 
  -3   5   5       14.87       18.37      7.15 o 
  -1   5   5      172.53      170.45     15.98 o 
   1   5   5      124.99      125.90     16.53 o 
   3   5   5      344.12      317.77     23.91 o 
   5   5   5       50.57       49.82     15.93 o 
   7   5   5      409.07      350.74     33.53 o 
   9   5   5      218.24      208.87     22.63 o 
  11   5   5      301.84      265.81     40.92 o 
  13   5   5      601.72      561.02     40.23 o 
  15   5   5      861.27      826.76     37.11 o 
  17   5   5        0.56        8.64     10.59 o 
  19   5   5       65.52       47.70     20.26 o 
  21   5   5        1.91       13.31     24.50 o 
  23   5   5       59.36       20.05     16.39 o 
 -22   6   5        2.66      -26.68     17.79 o 
 -20   6   5        1.19        2.46     14.38 o 
 -18   6   5        4.26       17.60     16.42 o 
 -16   6   5       20.11       34.43     13.64 o 
 -14   6   5       20.29       30.85     13.17 o 
 -12   6   5       76.83       53.43     18.51 o 
 -10   6   5      152.23      130.89     18.21 o 
  -8   6   5       22.76       26.00     12.40 o 
  -6   6   5      739.35      719.18     46.41 o 
  -4   6   5      269.14      316.19     32.92 o 
  -2   6   5       10.13       24.44     11.41 o 
   0   6   5      162.65      198.49     22.96 o 
   2   6   5      352.47      287.02     34.75 o 
   4   6   5      204.41      198.29     32.99 o 
   6   6   5      105.61      129.49     23.04 o 
   8   6   5        1.38        3.49     18.07 o 
  10   6   5      116.86       54.63     17.60 o 
  12   6   5       31.60       26.89     14.56 o 
  14   6   5       60.39       69.35     17.45 o 
  16   6   5        2.68       -2.18     11.09 o 
  18   6   5      107.66      102.13     27.16 o 
 -15   7   5       49.04       52.57     20.49 o 
 -13   7   5        5.67       12.72     15.34 o 
 -11   7   5       68.81       75.73     34.62 o 
  -9   7   5        1.97      -21.11     14.08 o 
  -7   7   5        3.39       15.63     16.47 o 
  -5   7   5       99.10       83.52     29.45 o 
  -3   7   5        8.57       15.10     17.08 o 
  -1   7   5       20.67       30.22     18.52 o 
   1   7   5        0.64       -4.84     22.09 o 
   3   7   5        6.07       25.97     16.77 o 
   5   7   5       15.56       -0.83     13.78 o 
   7   7   5      159.83      192.69     31.86 o 
   9   7   5       59.62      124.04     26.60 o 
  11   7   5       40.78       25.36     35.19 o 
 -34   0   6       20.08       52.02     30.22 o 
 -32   0   6       30.92       56.42     31.56 o 
 -30   0   6        2.59       61.96     25.44 o 
 -28   0   6        1.63       33.09     22.95 o 
 -26   0   6      135.70      171.36     37.29 o 
 -24   0   6     4405.97     4242.09    140.38 o 
 -22   0   6      127.30       87.97     26.58 o 
 -20   0   6      551.96      645.85     51.45 o 
 -18   0   6      996.76      956.05     59.29 o 
 -16   0   6      428.50      391.68     39.21 o 
 -14   0   6       45.80       20.65     15.11 o 
 -12   0   6     2027.59     1923.39     71.72 o 
 -10   0   6      218.28      218.18     16.93 o 
  -8   0   6     6447.29     6835.72     97.73 o 
  -6   0   6     1140.86     1016.22     29.69 o 
  -4   0   6     2975.37     3251.05     57.40 o 
  -2   0   6    32881.00    36090.61    357.93 o 
   0   0   6    23575.46    23908.38    414.72 o 
   2   0   6    19966.11    21247.68    228.08 o 
   4   0   6     5769.02     5737.57     87.15 o 
   6   0   6     3864.70     3998.61     78.79 o 
   8   0   6     2332.17     2156.49     50.56 o 
  10   0   6     1937.87     1876.78     48.27 o 
  12   0   6     1722.25     1658.78     46.56 o 
  14   0   6     3746.26     3669.39     58.54 o 
  16   0   6     1021.88     1105.29     30.98 o 
  18   0   6      123.91      152.24     14.52 o 
  20   0   6      116.26      143.83     14.89 o 
  22   0   6     1072.15     1008.54     59.29 o 
  24   0   6      664.80      767.12     92.18 o 
  26   0   6      915.89     1026.33     48.33 o 
  28   0   6     1099.64     1170.83     83.77 o 
  30   0   6       30.33       -0.19     26.20 o 
 -35   1   6       40.02       43.11     20.72 o 
 -33   1   6       10.08       20.86     14.19 o 
 -31   1   6      201.62      217.11     25.69 o 
 -29   1   6       59.55       52.98     14.94 o 
 -27   1   6      189.35      171.13     21.23 o 
 -25   1   6     1809.38     1885.86     53.67 o 
 -23   1   6     1100.01     1041.88     38.66 o 
 -21   1   6      205.19      198.65     21.17 o 
 -19   1   6      235.87      214.90     19.78 o 
 -17   1   6      281.33      301.41     23.35 o 
 -15   1   6     1580.42     1664.95     41.26 o 
 -13   1   6     1132.24     1149.34     36.05 o 
 -11   1   6     1742.07     1781.47     28.28 o 
  -9   1   6       19.66       20.48      4.85 o 
  -7   1   6      417.43      435.55     12.61 o 
  -5   1   6     1520.73     1447.35     22.69 o 
  -3   1   6     1310.88     1321.87     24.45 o 
  -1   1   6      360.05      358.73     13.47 o 
   1   1   6     3336.53     3379.13     49.77 o 
   3   1   6     2077.19     2128.77     33.22 o 
   5   1   6     2318.59     2160.46     34.01 o 
   7   1   6     1382.39     1335.63     26.66 o 
   9   1   6       51.59       47.64      7.27 o 
  11   1   6     1045.30     1155.02     33.50 o 
  13   1   6        2.20        1.59      4.81 o 
  15   1   6      306.24      291.88     11.35 o 
  17   1   6       93.66      100.50      9.79 o 
  19   1   6      318.97      324.11     16.81 o 
  21   1   6      409.27      405.77     23.27 o 
  23   1   6     1687.43     1706.03     63.77 o 
  25   1   6      177.46      202.39     24.99 o 
  27   1   6      293.61      318.47     28.27 o 
  29   1   6       13.88       12.44     12.84 o 
  31   1   6       44.85       30.34     19.33 o 
 -34   2   6      121.17      109.72     32.13 o 
 -32   2   6        6.30       12.07     13.66 o 
 -30   2   6       24.87       29.42     13.59 o 
 -28   2   6      200.14      178.08     22.51 o 
 -26   2   6       80.52       55.25     14.53 o 
 -24   2   6      377.37      330.22     26.92 o 
 -22   2   6      173.73      184.75     20.25 o 
 -20   2   6       39.99       32.85     19.62 o 
 -18   2   6     1209.84     1175.50     52.81 o 
 -16   2   6      350.13      380.79     23.82 o 
 -14   2   6       77.40       80.83     12.21 o 
 -12   2   6      218.65      215.39     17.53 o 
 -10   2   6      723.21      727.82     25.76 o 
  -8   2   6      663.44      683.87     15.84 o 
  -6   2   6       50.70       53.35      8.03 o 
  -4   2   6      172.47      170.94      9.36 o 
  -2   2   6       46.69       42.97      5.88 o 
   0   2   6     1438.69     1443.27     23.09 o 
   2   2   6     2521.15     2511.69     36.43 o 
   4   2   6     1824.40     1749.24     29.31 o 
   6   2   6     1793.37     1724.24     35.17 o 
   8   2   6      501.38      460.77     35.87 o 
  10   2   6      282.53      264.40     20.59 o 
  12   2   6       66.76       63.93     11.73 o 
  14   2   6      160.38      168.34     17.23 o 
  16   2   6       46.14       51.07     23.93 o 
  18   2   6      167.76      175.92     16.61 o 
  20   2   6       18.70       15.61     10.77 o 
  22   2   6       94.17       89.06     13.28 o 
  24   2   6       19.71       19.71      9.63 o 
  26   2   6       80.80      102.11     15.63 o 
  28   2   6       31.54       57.33     15.72 o 
  30   2   6       47.94       85.96     18.87 o 
 -33   3   6        2.73       16.17     14.21 o 
 -31   3   6       21.87       34.79     23.31 o 
 -29   3   6        0.61       18.82     12.30 o 
 -27   3   6       67.22       67.29     16.00 o 
 -25   3   6      241.70      226.07     24.60 o 
 -23   3   6       60.43       43.90     12.79 o 
 -21   3   6      208.68      228.66     22.79 o 
 -19   3   6       97.35      123.24     17.33 o 
 -17   3   6       53.53       63.57     13.00 o 
 -15   3   6      209.69      223.22     20.02 o 
 -13   3   6     2262.20     2310.72     51.84 o 
 -11   3   6      295.26      316.47     21.12 o 
  -9   3   6     2173.13     2104.80     46.41 o 
  -7   3   6     1158.97     1061.97     31.07 o 
  -5   3   6      168.17      201.50     12.07 o 
  -3   3   6     1101.55     1180.83     23.64 o 
  -1   3   6       33.24       46.74      6.59 o 
   1   3   6     2208.56     2249.72     35.92 o 
   3   3   6       96.63       94.85      7.31 o 
   5   3   6     1137.60     1059.02     26.69 o 
   7   3   6       58.29       64.95     11.64 o 
   9   3   6       57.39       83.79     13.05 o 
  11   3   6       25.59       21.00      8.24 o 
  13   3   6      831.94      789.85     76.40 o 
  15   3   6      352.43      408.57     27.90 o 
  17   3   6       78.75       77.68     13.14 o 
  19   3   6       44.18       63.50     12.48 o 
  21   3   6      144.33      151.95     26.97 o 
  23   3   6       23.64       33.86     10.94 o 
  25   3   6      195.24      133.68     18.56 o 
  27   3   6        4.60        3.33     10.22 o 
  29   3   6       37.33       45.10     14.16 o 
 -30   4   6       10.48       10.43     16.30 o 
 -28   4   6        0.78       -0.89     12.47 o 
 -26   4   6        4.04       12.08     12.31 o 
 -24   4   6      269.59      254.90     26.22 o 
 -22   4   6       10.12       17.69     11.30 o 
 -20   4   6       12.12       16.33     11.69 o 
 -18   4   6       10.98       13.85      9.66 o 
 -16   4   6     1010.99     1003.38     38.12 o 
 -14   4   6      338.59      347.23     25.28 o 
 -12   4   6      206.56      205.06     19.41 o 
 -10   4   6       13.69       12.35      8.50 o 
  -8   4   6      151.38      176.37     22.05 o 
  -6   4   6      599.04      621.91     29.26 o 
  -4   4   6       32.31       27.49      7.66 o 
  -2   4   6       40.02       45.09      7.22 o 
   0   4   6      215.45      232.75     12.55 o 
   2   4   6        1.10       -0.21      4.66 o 
   4   4   6       58.89       60.37      9.31 o 
   6   4   6      643.92      709.97     31.92 o 
   8   4   6      477.90      463.03     29.30 o 
  10   4   6      167.88      192.10     19.84 o 
  12   4   6      321.79      316.87     38.68 o 
  14   4   6     1968.95     1821.39     53.60 o 
  16   4   6       70.82       65.63     12.65 o 
  18   4   6      321.52      398.02     28.48 o 
  20   4   6      245.57      287.57     24.73 o 
  22   4   6      164.74      208.77     21.88 o 
  24   4   6       17.46       -4.02     13.08 o 
  26   4   6      155.93      230.64     24.32 o 
 -27   5   6        1.61       -9.96     16.09 o 
 -25   5   6        0.34      -11.10     13.79 o 
 -23   5   6       43.09       28.25     20.84 o 
 -21   5   6       44.66       25.78     12.41 o 
 -19   5   6        0.03       -4.43      9.99 o 
 -17   5   6      311.11      326.59     38.02 o 
 -15   5   6      758.41      717.39     34.86 o 
 -13   5   6      257.80      283.95     24.62 o 
 -11   5   6      137.84      123.81     16.61 o 
  -9   5   6      335.17      372.48     25.84 o 
  -7   5   6      187.49      189.44     18.69 o 
  -5   5   6      219.34      238.54     19.68 o 
  -3   5   6       28.11       25.57      7.60 o 
  -1   5   6      117.90       94.76     20.40 o 
   1   5   6        3.57        5.01      9.21 o 
   3   5   6       20.69       15.57     12.50 o 
   5   5   6     1699.92     1560.36     62.62 o 
   7   5   6      288.23      238.71     24.78 o 
   9   5   6     1167.28     1112.02     45.69 o 
  11   5   6      250.62      211.05     23.15 o 
  13   5   6      102.81       66.72     14.85 o 
  15   5   6      293.91      318.29     28.33 o 
  17   5   6        0.01       -2.33      8.96 o 
  19   5   6       96.88      111.89     17.27 o 
  21   5   6       84.49       87.94     17.09 o 
  23   5   6       15.70        8.95     15.14 o 
 -22   6   6        4.83       10.96     27.06 o 
 -20   6   6       49.95       31.27     19.30 o 
 -18   6   6       56.85       63.11     16.72 o 
 -16   6   6        8.04        5.92     11.24 o 
 -14   6   6        0.79      -10.77      8.57 o 
 -12   6   6       90.61       75.59     15.95 o 
 -10   6   6      239.30      338.54     29.11 o 
  -8   6   6      256.22      265.72     24.23 o 
  -6   6   6        2.03       17.44     14.59 o 
  -4   6   6        0.18        6.31     10.57 o 
  -2   6   6        6.93        7.39     13.72 o 
   0   6   6       54.32       29.43     18.61 o 
   2   6   6       28.54       51.14     17.78 o 
   4   6   6      130.75      122.73     48.19 o 
   6   6   6      196.78      230.06     31.94 o 
   8   6   6        0.00        4.91     11.97 o 
  10   6   6       40.92       57.31     17.34 o 
  12   6   6        4.40       20.50     14.21 o 
  14   6   6       24.22       23.33     19.51 o 
  16   6   6       94.12      116.41     19.80 o 
  18   6   6       45.64       14.95     53.74 o 
 -13   7   6        4.07        2.29     27.54 o 
 -11   7   6       13.70       35.89     19.27 o 
  -9   7   6       83.25       48.27     19.44 o 
  -7   7   6       15.77       -8.13     14.47 o 
  -5   7   6       76.75      104.74     21.15 o 
  -3   7   6       69.18       96.09     27.29 o 
  -1   7   6        4.85       10.98     17.49 o 
   1   7   6       18.93       -4.57     19.18 o 
   3   7   6        8.58       -9.00     16.06 o 
   5   7   6       59.00       76.03     29.17 o 
   7   7   6        0.65        4.81     16.35 o 
   9   7   6       16.18        4.64     21.52 o 
 -35   1   7       86.48       87.76     26.49 o 
 -33   1   7        7.45       20.12     17.02 o 
 -31   1   7      140.29      129.34     23.11 o 
 -29   1   7      320.71      336.39     36.34 o 
 -27   1   7       89.06      106.22     18.62 o 
 -25   1   7      783.61      707.16     37.11 o 
 -23   1   7      231.73      213.04     22.77 o 
 -21   1   7     1381.63     1466.57     44.86 o 
 -19   1   7        8.50        5.81      9.54 o 
 -17   1   7        0.07       -2.42      5.14 o 
 -15   1   7      219.92      239.96     13.29 o 
 -13   1   7     1316.30     1336.02     27.83 o 
 -11   1   7      143.02      161.81     10.26 o 
  -9   1   7      137.22      158.13     10.15 o 
  -7   1   7     1114.12     1089.89     23.19 o 
  -5   1   7      121.71      147.91     10.46 o 
  -3   1   7       14.37       21.20      5.70 o 
  -1   1   7      522.27      568.43     17.36 o 
   1   1   7     5479.18     5583.53     62.43 o 
   3   1   7      306.75      342.44     15.29 o 
   5   1   7     7480.77     7919.64     80.87 o 
   7   1   7      450.98      420.75     17.09 o 
   9   1   7      119.70      116.85     10.64 o 
  11   1   7      552.89      547.63     20.31 o 
  13   1   7      102.56       88.43     10.25 o 
  15   1   7        0.34        0.64      5.37 o 
  17   1   7      687.72      669.20     21.82 o 
  19   1   7        4.40        4.28      7.12 o 
  21   1   7      137.02      151.58     15.64 o 
  23   1   7      114.62      131.35     18.50 o 
  25   1   7       12.26        8.86     10.79 o 
  27   1   7       41.00       24.85     13.09 o 
  29   1   7      266.95      321.41     38.98 o 
 -34   2   7        5.75       -6.73     12.38 o 
 -32   2   7       51.32       67.55     17.65 o 
 -30   2   7      393.43      439.02     34.91 o 
 -28   2   7       19.47       30.78     13.99 o 
 -26   2   7      117.59      140.14     19.66 o 
 -24   2   7       92.95       92.61     16.30 o 
 -22   2   7      156.22      189.86     21.79 o 
 -20   2   7      231.36      243.00     22.95 o 
 -18   2   7       22.56       33.34     11.59 o 
 -16   2   7       82.29       77.87     12.79 o 
 -14   2   7     1437.64     1417.41     62.36 o 
 -12   2   7     3731.51     3658.78     64.28 o 
 -10   2   7      549.26      542.70     23.16 o 
  -8   2   7       90.59      113.90      8.59 o 
  -6   2   7      510.69      500.41     14.91 o 
  -4   2   7     1102.72     1089.34     21.81 o 
  -2   2   7      695.55      759.44     17.98 o 
   0   2   7      713.21      666.59     16.60 o 
   2   2   7      168.26      167.73     11.49 o 
   4   2   7       71.54       63.35      8.10 o 
   6   2   7      557.34      525.49     17.16 o 
   8   2   7     1236.49     1225.51     24.42 o 
  10   2   7      306.60      301.90     12.72 o 
  12   2   7     1567.98     1529.19     43.42 o 
  14   2   7      595.73      595.53     36.33 o 
  16   2   7      168.12      174.55     16.30 o 
  18   2   7        0.00       -3.67      9.94 o 
  20   2   7       29.04       43.35     10.65 o 
  22   2   7      430.82      458.29     28.32 o 
  24   2   7        0.15       -3.47      8.70 o 
  26   2   7       22.21       -0.31     11.94 o 
  28   2   7       23.05       33.48     15.38 o 
 -31   3   7        1.78        5.78     15.65 o 
 -29   3   7       14.45        6.77     13.14 o 
 -27   3   7        5.43        3.72     10.77 o 
 -25   3   7      113.41      140.88     20.96 o 
 -23   3   7       19.43        1.13     10.72 o 
 -21   3   7      250.65      216.37     24.87 o 
 -19   3   7       93.32       65.96     17.99 o 
 -17   3   7      781.72      760.58     32.65 o 
 -15   3   7      803.36      782.58     31.73 o 
 -13   3   7      453.15      509.53     31.27 o 
 -11   3   7      233.17      271.02     20.46 o 
  -9   3   7      173.61      201.04     31.61 o 
  -7   3   7      612.27      682.61     19.66 o 
  -5   3   7      380.30      416.90     15.39 o 
  -3   3   7     1163.05     1173.44     29.03 o 
  -1   3   7       23.44       13.91      5.33 o 
   1   3   7      749.10      781.60     18.49 o 
   3   3   7      476.20      426.59     21.24 o 
   5   3   7        0.00       -4.90      4.80 o 
   7   3   7      116.03      120.25     15.02 o 
   9   3   7      154.71      150.62     16.88 o 
  11   3   7       53.99       47.18     11.06 o 
  13   3   7       10.19        8.01      7.43 o 
  15   3   7       14.51       31.72     13.20 o 
  17   3   7       22.46       53.36     14.99 o 
  19   3   7      407.32      457.52     29.03 o 
  21   3   7      113.44      118.73     22.25 o 
  23   3   7      352.42      381.88     28.22 o 
  25   3   7       26.52       42.64     13.54 o 
  27   3   7        0.61      -16.17     14.24 o 
 -30   4   7       58.89       29.65     22.09 o 
 -28   4   7        5.98       -5.10     12.75 o 
 -26   4   7       93.73      105.59     19.78 o 
 -24   4   7        1.27       -4.51     12.74 o 
 -22   4   7        4.39      -10.78     11.34 o 
 -20   4   7      192.45      223.13     23.61 o 
 -18   4   7       56.01      108.48     17.14 o 
 -16   4   7      942.73      980.82     38.34 o 
 -14   4   7      432.50      392.30     27.43 o 
 -12   4   7      541.60      516.60     29.23 o 
 -10   4   7        0.40       -3.18      6.91 o 
  -8   4   7      160.18      181.43     17.50 o 
  -6   4   7       10.38       18.01      8.32 o 
  -4   4   7      585.91      609.46     19.84 o 
  -2   4   7      152.20      151.84     11.82 o 
   0   4   7       12.31       18.31      6.21 o 
   2   4   7      164.90      163.11     16.78 o 
   4   4   7       85.94       91.87     14.73 o 
   6   4   7       82.79       46.90     14.46 o 
   8   4   7      285.90      297.51     28.46 o 
  10   4   7        4.56       -5.15      6.76 o 
  12   4   7      509.52      467.16     32.26 o 
  14   4   7      589.50      639.34     36.84 o 
  16   4   7      121.36      116.77     17.99 o 
  18   4   7      208.44      205.13     21.50 o 
  20   4   7      143.11      141.85     18.85 o 
  22   4   7       24.88       34.23     12.53 o 
  24   4   7       20.51       15.72     19.96 o 
 -25   5   7       41.94       61.88     17.33 o 
 -23   5   7        5.53        0.52     11.50 o 
 -21   5   7      141.68      120.31     20.21 o 
 -19   5   7       14.46        2.49     11.76 o 
 -17   5   7      356.75      365.40     29.88 o 
 -15   5   7      157.90      155.29     19.77 o 
 -13   5   7      300.33      272.87     24.46 o 
 -11   5   7       73.37      118.83     38.33 o 
  -9   5   7     1240.84     1261.53     49.60 o 
  -7   5   7        1.51       10.28      8.74 o 
  -5   5   7       24.21        6.33      7.51 o 
  -3   5   7       16.94        9.31     10.11 o 
  -1   5   7      146.50      165.61     19.04 o 
   1   5   7        0.00       -4.76     10.42 o 
   3   5   7        0.04        2.33      9.46 o 
   5   5   7       30.63       32.87     11.93 o 
   7   5   7       45.12       37.46     12.76 o 
   9   5   7      382.30      422.88     31.82 o 
  11   5   7      932.97      770.28     39.73 o 
  13   5   7        0.01      -13.69      9.13 o 
  15   5   7      777.87      759.30     43.27 o 
  17   5   7        1.68       -3.41      9.92 o 
  19   5   7      499.14      606.12     37.90 o 
  21   5   7      196.39      233.93     24.92 o 
 -20   6   7        1.32       -6.09     11.80 o 
 -18   6   7      118.13      122.78     21.69 o 
 -16   6   7       55.04       76.34     17.22 o 
 -14   6   7       99.13       63.62     15.20 o 
 -12   6   7        8.05       13.61     10.54 o 
 -10   6   7      529.98      505.63     32.30 o 
  -8   6   7      320.34      252.15     32.56 o 
  -6   6   7       32.57       -3.93     15.40 o 
  -4   6   7     1059.68     1030.13     78.24 o 
  -2   6   7       14.69       30.29     18.65 o 
   0   6   7      205.77      239.29     36.05 o 
   2   6   7      108.14       83.19     29.55 o 
   4   6   7      129.63      108.00     23.62 o 
   6   6   7        2.43       -6.04     13.26 o 
   8   6   7      684.82      723.44     52.17 o 
  10   6   7       37.49       27.62     16.13 o 
  12   6   7      244.24      230.00     32.17 o 
  14   6   7       46.11       36.17     14.68 o 
  16   6   7      104.03      119.67     19.26 o 
 -13   7   7        1.34       -4.70     17.94 o 
 -11   7   7        0.40        1.81     18.61 o 
  -9   7   7        1.99        4.96     46.38 o 
  -7   7   7       10.89       27.33     15.21 o 
  -5   7   7       63.23       22.26     21.19 o 
  -3   7   7       13.89       58.33     23.17 o 
  -1   7   7        7.19      -14.34     16.34 o 
   1   7   7        1.05        0.23     15.21 o 
   3   7   7        3.80       21.69     17.77 o 
   5   7   7        0.43       10.50     16.61 o 
   7   7   7       84.89      121.08     27.12 o 
 -34   0   8       69.04       90.65     37.10 o 
 -32   0   8       65.53       84.91     35.38 o 
 -30   0   8      491.80      451.73     62.92 o 
 -28   0   8      158.26      124.50     35.57 o 
 -26   0   8      400.57      342.34     52.21 o 
 -24   0   8      214.62      193.93     40.54 o 
 -22   0   8        7.61       58.33     24.86 o 
 -20   0   8      115.58      129.28     31.94 o 
 -18   0   8       66.70      122.02     28.50 o 
 -16   0   8      675.72      686.97     49.92 o 
 -14   0   8     1471.75     1534.90     45.40 o 
 -12   0   8     5035.88     5219.41     89.51 o 
 -10   0   8      399.05      397.24     37.01 o 
  -8   0   8        2.02        1.50      7.30 o 
  -6   0   8       28.54        1.51      6.89 o 
  -4   0   8    28044.91    28902.09    590.77 o 
  -2   0   8    23838.60    24250.52    265.42 o 
   0   0   8      901.96      654.07     45.33 o 
   2   0   8     4115.40     4259.29    133.20 o 
   4   0   8    13087.64    13911.64    175.52 o 
   6   0   8        0.00       12.74      8.65 o 
   8   0   8     2562.82     2673.61    123.45 o 
  10   0   8      639.73      640.37     31.35 o 
  12   0   8      293.65      266.26     23.82 o 
  14   0   8      163.83      203.58     17.11 o 
  16   0   8       49.12       48.13     13.24 o 
  18   0   8       32.17       29.81     12.71 o 
  20   0   8      201.06      209.67     25.45 o 
  22   0   8      206.53      185.54     24.80 o 
  24   0   8      442.15      429.54     58.90 o 
  26   0   8        0.25        2.10     19.89 o 
  28   0   8       55.68       61.39     30.03 o 
 -33   1   8       25.71       25.09     19.47 o 
 -31   1   8       13.79       25.12     17.51 o 
 -29   1   8      255.79      261.87     33.55 o 
 -27   1   8      782.86      775.85     50.57 o 
 -25   1   8      274.84      259.99     25.56 o 
 -23   1   8        2.46        2.87     10.44 o 
 -21   1   8      598.91      641.97     48.85 o 
 -19   1   8      102.29      122.55     20.23 o 
 -17   1   8       19.20       16.74      6.88 o 
 -15   1   8      902.44      877.27     23.03 o 
 -13   1   8     1267.17     1275.97     34.09 o 
 -11   1   8     1417.53     1400.56     28.31 o 
  -9   1   8       29.45       30.47      6.89 o 
  -7   1   8      167.60      148.53     14.17 o 
  -5   1   8      261.96      259.56     13.96 o 
  -3   1   8     8472.77     8608.95     85.66 o 
  -1   1   8     5662.82     5640.52     65.11 o 
   1   1   8     1831.06     1832.93     34.31 o 
   3   1   8     3683.93     3635.44     50.89 o 
   5   1   8     1145.01     1088.61     26.72 o 
   7   1   8      879.80      870.66     24.93 o 
   9   1   8       14.33       17.53      6.72 o 
  11   1   8      362.63      357.83     13.54 o 
  13   1   8     2761.29     2769.29     57.83 o 
  15   1   8      238.30      264.99     17.73 o 
  17   1   8      822.85      882.19     58.07 o 
  19   1   8      175.81      194.80     17.61 o 
  21   1   8      759.53      861.58     67.71 o 
  23   1   8      689.09      736.66     49.73 o 
  25   1   8       46.71       52.35     14.76 o 
  27   1   8       57.99       59.04     20.49 o 
  29   1   8      551.30      648.14     82.33 o 
 -32   2   8       29.66       33.43     15.45 o 
 -30   2   8        2.74        8.58     13.89 o 
 -28   2   8      421.44      397.18     59.90 o 
 -26   2   8      108.79      158.46     31.94 o 
 -24   2   8      542.15      516.55     33.98 o 
 -22   2   8      512.02      477.13     31.89 o 
 -20   2   8      141.87      150.97     19.22 o 
 -18   2   8      110.53      111.13     16.51 o 
 -16   2   8       66.06       67.77     13.53 o 
 -14   2   8      112.15      148.76     17.24 o 
 -12   2   8       29.22       42.81     10.56 o 
 -10   2   8       21.49       18.36      5.54 o 
  -8   2   8       79.61       75.16      8.30 o 
  -6   2   8     1381.76     1414.82     32.61 o 
  -4   2   8      100.95       92.69     12.51 o 
  -2   2   8     1373.64     1406.06     29.66 o 
   0   2   8     3871.87     3710.82     51.36 o 
   2   2   8       20.05       22.96      6.19 o 
   4   2   8      535.20      477.67     18.80 o 
   6   2   8     1327.41     1297.73     28.49 o 
   8   2   8      316.24      281.42     14.87 o 
  10   2   8       87.28       78.09     13.58 o 
  12   2   8      546.36      491.39     44.10 o 
  14   2   8      479.81      446.92     34.90 o 
  16   2   8      957.81      928.76     37.06 o 
  18   2   8      344.86      368.55     43.72 o 
  20   2   8      491.86      454.70     29.04 o 
  22   2   8      613.05      647.36     33.11 o 
  24   2   8      792.76      798.00     59.71 o 
  26   2   8      229.29      234.87     27.29 o 
  28   2   8        3.53       11.60     13.03 o 
 -31   3   8       19.79       43.96     15.65 o 
 -29   3   8        0.94        2.51     14.73 o 
 -27   3   8        0.26      -10.31     11.24 o 
 -25   3   8       41.27       38.76     20.49 o 
 -23   3   8        0.75      -12.09      8.66 o 
 -21   3   8      306.88      288.24     26.01 o 
 -19   3   8      145.75      152.55     18.72 o 
 -17   3   8       18.57       21.69     10.58 o 
 -15   3   8       19.61       19.30      9.91 o 
 -13   3   8     1283.68     1196.65     38.91 o 
 -11   3   8     1965.95     1896.77     79.60 o 
  -9   3   8      335.27      327.30     14.95 o 
  -7   3   8      258.60      271.51     13.51 o 
  -5   3   8      208.19      218.83     12.74 o 
  -3   3   8      359.45      346.78     16.33 o 
  -1   3   8      475.07      508.95     21.74 o 
   1   3   8      266.82      305.05     13.52 o 
   3   3   8      813.46      763.41     21.97 o 
   5   3   8      120.87      117.14     15.06 o 
   7   3   8      729.16      665.64     30.75 o 
   9   3   8       76.50       77.40     16.35 o 
  11   3   8      364.44      363.85     56.33 o 
  13   3   8       31.40       42.38     12.26 o 
  15   3   8     1606.80     1692.13     53.54 o 
  17   3   8      107.45      131.49     18.73 o 
  19   3   8       35.07       38.45     11.52 o 
  21   3   8        8.77       12.69     10.15 o 
  23   3   8        7.27        8.16     10.15 o 
  25   3   8        0.89      -15.19     10.12 o 
 -28   4   8        1.89       -2.68     13.16 o 
 -26   4   8       14.11       38.99     14.75 o 
 -24   4   8      391.74      388.97     32.87 o 
 -22   4   8       48.97       31.71     13.55 o 
 -20   4   8      146.64      183.14     21.65 o 
 -18   4   8      756.53      768.28     37.95 o 
 -16   4   8       85.03       72.16     16.29 o 
 -14   4   8       49.39       58.73     13.17 o 
 -12   4   8      309.31      334.07     24.94 o 
 -10   4   8      535.01      522.67     28.76 o 
  -8   4   8      143.68      155.03     18.24 o 
  -6   4   8        4.23        9.41      7.21 o 
  -4   4   8      342.32      378.97     17.40 o 
  -2   4   8        6.18        2.61      5.78 o 
   0   4   8       13.01       20.78      8.31 o 
   2   4   8      219.54      205.04     27.85 o 
   4   4   8       85.61       89.25     15.00 o 
   6   4   8        8.52       16.66      9.15 o 
   8   4   8      220.37      285.50     25.28 o 
  10   4   8       12.59       20.64     10.10 o 
  12   4   8       57.77       58.14     13.78 o 
  14   4   8     1412.27     1272.48     47.24 o 
  16   4   8      434.69      434.52     33.34 o 
  18   4   8      122.10      128.72     20.45 o 
  20   4   8       57.49       91.17     17.27 o 
  22   4   8      314.51      339.69     28.77 o 
  24   4   8       18.96       17.31     13.05 o 
 -25   5   8        2.95       -4.33     18.60 o 
 -23   5   8      285.42      321.45     31.70 o 
 -21   5   8       16.16       38.39     15.20 o 
 -19   5   8       14.74        0.87     11.40 o 
 -17   5   8       26.85       45.91     13.61 o 
 -15   5   8       25.85       11.34     10.76 o 
 -13   5   8      157.20      174.58     20.69 o 
 -11   5   8     1055.23     1022.80     38.99 o 
  -9   5   8       22.52       21.30     13.13 o 
  -7   5   8      910.30      756.66     29.88 o 
  -5   5   8      124.90      159.01     20.38 o 
  -3   5   8      413.13      378.95     27.95 o 
  -1   5   8      394.46      306.23     43.03 o 
   1   5   8      231.03      205.46     22.33 o 
   3   5   8      121.65      102.47     17.43 o 
   5   5   8      421.48      458.00     33.36 o 
   7   5   8      141.86      162.08     20.98 o 
   9   5   8        3.19        8.13      9.98 o 
  11   5   8        0.00       -4.48      9.97 o 
  13   5   8       28.68       35.84     13.42 o 
  15   5   8      298.74      272.19     33.91 o 
  17   5   8        0.71       -7.15     10.96 o 
  19   5   8       55.46       84.13     17.77 o 
 -20   6   8       40.93       51.16     18.37 o 
 -18   6   8        1.67       -8.36     12.12 o 
 -16   6   8       28.22       30.61     20.78 o 
 -14   6   8       14.12       40.59     14.54 o 
 -12   6   8      197.15      195.84     23.12 o 
 -10   6   8      426.18      545.13     44.63 o 
  -8   6   8      381.64      367.54     32.68 o 
  -6   6   8        6.88       -6.19     10.85 o 
  -4   6   8        1.75       16.62     20.18 o 
  -2   6   8      162.82      202.62     42.27 o 
   0   6   8      282.55      259.50     36.13 o 
   2   6   8       22.16       -2.06     24.00 o 
   4   6   8       49.23       71.19     22.09 o 
   6   6   8      153.83      149.28     28.02 o 
   8   6   8        0.35      -13.21     11.33 o 
  10   6   8       67.57       68.18     17.07 o 
  12   6   8       38.89       42.06     16.66 o 
  14   6   8      164.02      249.54     28.75 o 
  -9   7   8        0.10       -6.49     13.02 o 
  -7   7   8        1.88       13.96     19.85 o 
  -5   7   8      121.18      105.33     44.47 o 
  -3   7   8       31.42       -6.05     16.95 o 
  -1   7   8      120.67       67.21     24.45 o 
   1   7   8       52.93       83.40     25.18 o 
   3   7   8       91.39       81.55     35.29 o 
 -33   1   9        1.10       40.66     39.78 o 
 -31   1   9        3.36       -5.08     14.60 o 
 -29   1   9       11.18       -2.99     16.57 o 
 -27   1   9      502.43      504.01     45.01 o 
 -25   1   9     1306.28     1199.72     57.71 o 
 -23   1   9       13.96       25.91     14.42 o 
 -21   1   9      340.72      325.31     33.13 o 
 -19   1   9      145.51      135.54     22.52 o 
 -17   1   9     1372.15     1299.51     33.18 o 
 -15   1   9      557.75      526.53     27.25 o 
 -13   1   9     2381.36     2498.58     41.48 o 
 -11   1   9      164.07      177.79     12.88 o 
  -9   1   9     2211.96     2224.07     53.69 o 
  -7   1   9      373.61      369.24     16.78 o 
  -5   1   9       20.71       38.45      7.40 o 
  -3   1   9       39.33       29.81      7.27 o 
  -1   1   9      701.93      729.16     22.17 o 
   1   1   9     2347.79     2369.17     66.53 o 
   3   1   9     4983.71     4846.28     63.49 o 
   5   1   9      644.79      627.37     22.00 o 
   7   1   9      629.90      648.44     27.99 o 
   9   1   9      526.29      544.72     22.20 o 
  11   1   9      226.23      241.12     16.60 o 
  13   1   9      184.15      186.58     15.08 o 
  15   1   9      785.70      807.75     33.38 o 
  17   1   9      133.30      170.70     16.84 o 
  19   1   9     1261.51     1206.79     44.81 o 
  21   1   9       25.37       19.00     11.71 o 
  23   1   9       29.23       62.74     15.31 o 
  25   1   9      220.79      174.56     29.78 o 
  27   1   9      178.41      208.54     32.46 o 
 -32   2   9        0.38        0.28     24.27 o 
 -30   2   9       54.67       78.20     20.24 o 
 -28   2   9       72.01       47.44     16.01 o 
 -26   2   9       34.58       51.43     14.95 o 
 -24   2   9        9.84       13.25     11.91 o 
 -22   2   9       18.51        8.21      9.49 o 
 -20   2   9      397.96      358.51     28.21 o 
 -18   2   9       42.58       43.03     12.67 o 
 -16   2   9      457.32      406.39     27.40 o 
 -14   2   9       55.50       68.18     13.43 o 
 -12   2   9      210.26      196.11     11.25 o 
 -10   2   9      297.69      252.63     12.78 o 
  -8   2   9      253.05      245.72     16.79 o 
  -6   2   9       40.54       36.96      7.56 o 
  -4   2   9      182.44      166.14     12.98 o 
  -2   2   9       63.74       65.91      9.42 o 
   0   2   9       65.61       72.96     10.88 o 
   2   2   9     1019.09     1017.02     26.89 o 
   4   2   9       26.06       29.81      7.60 o 
   6   2   9      424.38      414.86     23.82 o 
   8   2   9      668.59      704.24     52.26 o 
  10   2   9     3169.22     3051.61    104.03 o 
  12   2   9      277.79      276.48     37.72 o 
  14   2   9      990.01      985.30     39.85 o 
  16   2   9      558.08      544.84     33.22 o 
  18   2   9       31.26       29.82     10.50 o 
  20   2   9      434.22      416.79     29.00 o 
  22   2   9      175.05      218.66     25.52 o 
  24   2   9       27.98       -1.22     23.92 o 
  26   2   9      146.67      161.30     23.29 o 
 -31   3   9        3.12       -4.62     12.84 o 
 -29   3   9        0.81      -13.24     11.13 o 
 -27   3   9       61.22       72.76     17.77 o 
 -25   3   9       50.50       50.10     15.73 o 
 -23   3   9       19.98       15.78     12.35 o 
 -21   3   9      191.03      213.30     23.48 o 
 -19   3   9       33.09       51.60     14.26 o 
 -17   3   9      522.72      464.61     30.20 o 
 -15   3   9       20.37        3.95      9.00 o 
 -13   3   9     1093.09     1160.48     43.63 o 
 -11   3   9      717.85      626.18     26.71 o 
  -9   3   9      168.45      182.96     31.00 o 
  -7   3   9      663.99      677.76     20.63 o 
  -5   3   9       92.77      106.29     12.52 o 
  -3   3   9       98.58       79.08      9.23 o 
  -1   3   9        2.08        6.04      5.78 o 
   1   3   9     2350.57     2322.16     47.53 o 
   3   3   9      616.55      668.35     44.10 o 
   5   3   9     1410.57     1386.63     43.14 o 
   7   3   9      105.12      112.13     16.09 o 
   9   3   9     1904.74     1736.63     51.01 o 
  11   3   9       43.72       36.28     10.90 o 
  13   3   9      640.55      629.54     35.87 o 
  15   3   9       24.26        8.52      9.19 o 
  17   3   9       10.87      -12.45     12.93 o 
  19   3   9      174.16      171.70     29.47 o 
  21   3   9        7.85       15.79     11.93 o 
  23   3   9       67.77       53.42     13.68 o 
  25   3   9       15.18        9.98     13.21 o 
 -28   4   9       18.58       10.72     15.37 o 
 -26   4   9        3.32       19.00     13.49 o 
 -24   4   9      211.20      243.38     27.66 o 
 -22   4   9      464.39      388.46     32.19 o 
 -20   4   9      509.43      513.47     35.04 o 
 -18   4   9        5.68        5.22     10.40 o 
 -16   4   9      588.36      680.77     35.09 o 
 -14   4   9      660.31      627.55     32.70 o 
 -12   4   9      367.94      412.39     27.69 o 
 -10   4   9      763.34      709.22     29.25 o 
  -8   4   9      225.23      233.60     18.60 o 
  -6   4   9       27.60       30.67     14.77 o 
  -4   4   9      163.78      187.05     14.65 o 
  -2   4   9      202.05      209.04     16.98 o 
   0   4   9      952.58      949.06     37.13 o 
   2   4   9       20.41       25.63     12.94 o 
   4   4   9     2492.88     2488.92    119.77 o 
   6   4   9      302.94      339.94     28.16 o 
   8   4   9      387.42      316.38     27.66 o 
  10   4   9      164.68      198.29     22.98 o 
  12   4   9     2961.47     2987.85     74.21 o 
  14   4   9      483.11      509.64     36.46 o 
  16   4   9      142.71      124.99     20.57 o 
  18   4   9      334.91      397.45     30.07 o 
  20   4   9       11.76       19.48     12.69 o 
  22   4   9      207.46      251.56     40.44 o 
 -23   5   9      132.86      128.92     22.43 o 
 -21   5   9      188.19      145.09     22.75 o 
 -19   5   9       70.90       95.01     19.59 o 
 -17   5   9        5.57       -2.65     11.44 o 
 -15   5   9        0.05        7.54     10.87 o 
 -13   5   9      378.26      341.91     28.01 o 
 -11   5   9       16.59       36.17     12.47 o 
  -9   5   9       54.09       62.11     12.54 o 
  -7   5   9        6.30       -5.45     11.57 o 
  -5   5   9        2.52       11.52     11.73 o 
  -3   5   9       44.42       50.46     18.39 o 
  -1   5   9       30.10       58.24     18.92 o 
   1   5   9      103.14      100.12     18.37 o 
   3   5   9      172.69      172.72     22.34 o 
   5   5   9        2.59       19.21     10.72 o 
   7   5   9       40.70       48.62     18.45 o 
   9   5   9       24.15       24.41     12.28 o 
  11   5   9       12.74       36.48     12.92 o 
  13   5   9      173.65      164.48     23.56 o 
  15   5   9        2.18        3.37     12.28 o 
  17   5   9        7.37       -2.41     16.98 o 
 -18   6   9       15.27       24.61     15.59 o 
 -16   6   9       64.37       73.64     18.17 o 
 -14   6   9       92.12       93.64     25.64 o 
 -12   6   9       91.57      127.61     32.32 o 
 -10   6   9       22.25       63.00     17.57 o 
  -8   6   9      254.44      220.04     28.04 o 
  -6   6   9      217.69      221.18     35.55 o 
  -4   6   9     1405.04     1262.43     67.19 o 
  -2   6   9       32.88       30.85     19.44 o 
   0   6   9      479.39      465.37     47.12 o 
   2   6   9      253.43      293.10     38.76 o 
   4   6   9      335.42      332.53     41.35 o 
   6   6   9       11.90      -22.63     19.28 o 
   8   6   9      146.31      190.50     25.46 o 
  10   6   9        4.59       -0.47     13.02 o 
  12   6   9       18.97        6.21     11.85 o 
 -32   0  10        6.30       -3.25     22.76 o 
 -30   0  10        0.51        0.00     20.27 o 
 -28   0  10      114.84      115.51     38.44 o 
 -26   0  10       96.60      109.97     36.53 o 
 -24   0  10      493.12      649.48     67.51 o 
 -22   0  10       25.35       14.34     19.70 o 
 -20   0  10      723.31      660.29     35.52 o 
 -18   0  10      174.79      181.61     21.37 o 
 -16   0  10      297.42      257.86     24.19 o 
 -14   0  10      189.71      170.14     32.99 o 
 -12   0  10     2431.63     2386.44     59.92 o 
 -10   0  10      180.41      177.61     19.42 o 
  -8   0  10     6217.33     6354.88    184.36 o 
  -6   0  10        3.74       -0.74      7.90 o 
  -4   0  10      110.61      127.97     17.31 o 
  -2   0  10        3.58       -2.02      8.03 o 
   0   0  10      702.23      678.83     52.50 o 
   2   0  10      189.66      181.47     24.67 o 
   4   0  10       59.22       52.00     13.14 o 
   6   0  10        6.01       18.99     10.10 o 
   8   0  10       10.13       16.48     10.80 o 
  10   0  10       11.58        6.92      9.50 o 
  12   0  10       16.04       13.66     14.25 o 
  14   0  10      877.76      831.32     56.23 o 
  16   0  10      251.72      285.61     28.80 o 
  18   0  10       43.50       96.96     28.88 o 
  20   0  10      294.68      324.17     49.15 o 
  22   0  10      249.82      287.83     49.34 o 
  24   0  10        1.14        3.63     18.55 o 
  26   0  10       19.98       15.11     21.99 o 
 -33   1  10       54.96       84.95     25.75 o 
 -31   1  10       10.33       31.68     19.25 o 
 -29   1  10       44.19       86.09     23.50 o 
 -27   1  10       79.31       82.95     22.41 o 
 -25   1  10        2.72       27.67     16.38 o 
 -23   1  10       22.54        2.58     12.96 o 
 -21   1  10      676.88      683.70     46.03 o 
 -19   1  10     2113.37     2101.78     70.63 o 
 -17   1  10      426.44      432.87     28.04 o 
 -15   1  10      411.98      412.12     28.13 o 
 -13   1  10      816.80      796.73     24.20 o 
 -11   1  10     3476.12     3455.21     51.65 o 
  -9   1  10       29.91       40.10      8.43 o 
  -7   1  10     2533.97     2594.70     55.43 o 
  -5   1  10      993.87      935.34     34.64 o 
  -3   1  10      569.07      561.51     20.96 o 
  -1   1  10      979.19      926.23     26.70 o 
   1   1  10      443.95      466.58     21.19 o 
   3   1  10       54.66       47.17      8.92 o 
   5   1  10      729.42      765.33     25.34 o 
   7   1  10     1196.70     1183.69     32.45 o 
   9   1  10       16.37        5.40      7.62 o 
  11   1  10        2.89       -3.09      6.74 o 
  13   1  10       70.33       79.85     13.89 o 
  15   1  10      356.47      307.29     25.69 o 
  17   1  10      277.52      349.73     28.21 o 
  19   1  10       20.75       58.36     16.63 o 
  21   1  10      122.75       97.81     17.46 o 
  23   1  10       33.53       34.43     16.77 o 
  25   1  10       33.04       22.35     17.58 o 
 -30   2  10        0.46        4.97     13.16 o 
 -28   2  10       31.06       33.72     14.14 o 
 -26   2  10      224.33      250.70     27.49 o 
 -24   2  10     1105.56     1100.10     45.99 o 
 -22   2  10      304.03      314.14     29.12 o 
 -20   2  10        9.50       14.83     11.03 o 
 -18   2  10      405.75      412.59     35.45 o 
 -16   2  10       72.38       52.79     14.15 o 
 -14   2  10       55.75       61.57     11.84 o 
 -12   2  10       96.88       89.16     13.36 o 
 -10   2  10      155.86      160.26     12.59 o 
  -8   2  10      229.04      247.34     15.53 o 
  -6   2  10       18.78       16.57      7.33 o 
  -4   2  10        3.55        0.37      6.11 o 
  -2   2  10      467.63      453.65     21.42 o 
   0   2  10       63.48       65.20      9.57 o 
   2   2  10        9.70        3.83      6.75 o 
   4   2  10     2332.11     2209.20     42.90 o 
   6   2  10     6137.86     5953.27     94.49 o 
   8   2  10      155.95      172.57     19.77 o 
  10   2  10     1104.89     1163.48     63.71 o 
  12   2  10       92.03       94.96     15.75 o 
  14   2  10     1449.83     1343.07     52.26 o 
  16   2  10      119.44       73.46     15.91 o 
  18   2  10      301.12      316.91     24.83 o 
  20   2  10      346.89      303.42     29.53 o 
  22   2  10      154.55      147.86     22.48 o 
  24   2  10      213.80      237.35     26.95 o 
 -29   3  10        1.49       -9.30     16.97 o 
 -27   3  10        0.90       22.89     13.54 o 
 -25   3  10       29.58       22.12     17.73 o 
 -23   3  10       14.55        4.54     10.69 o 
 -21   3  10       14.02       23.59     12.90 o 
 -19   3  10      291.90      281.60     41.99 o 
 -17   3  10      127.85      112.20     17.85 o 
 -15   3  10      330.91      326.24     26.38 o 
 -13   3  10      142.65      145.44     16.17 o 
 -11   3  10      337.29      353.78     22.68 o 
  -9   3  10        5.40        6.04     10.43 o 
  -7   3  10       41.24       42.62     10.11 o 
  -5   3  10     1262.12     1314.58     28.89 o 
  -3   3  10      799.45      732.31     26.64 o 
  -1   3  10     1098.02     1042.76     34.64 o 
   1   3  10      795.87      819.09     42.56 o 
   3   3  10      516.21      481.66     31.17 o 
   5   3  10      384.24      390.45     30.45 o 
   7   3  10      160.62      163.31     19.21 o 
   9   3  10     1041.17     1069.28     50.94 o 
  11   3  10       74.68       79.12     14.90 o 
  13   3  10       13.91        9.84     10.27 o 
  15   3  10      453.46      498.78     38.27 o 
  17   3  10      358.83      344.57     30.69 o 
  19   3  10        0.23       17.12     10.85 o 
  21   3  10      116.98       95.19     17.16 o 
  23   3  10        0.08        8.43     12.87 o 
 -26   4  10      224.95      257.70     28.96 o 
 -24   4  10        5.24        1.84     18.23 o 
 -22   4  10      138.91      210.88     26.44 o 
 -20   4  10       72.50       91.45     17.41 o 
 -18   4  10        4.49       15.74     15.00 o 
 -16   4  10      730.57      716.36     36.82 o 
 -14   4  10      132.74      104.91     16.98 o 
 -12   4  10       24.97       33.72     10.81 o 
 -10   4  10       27.36       14.99      9.54 o 
  -8   4  10        5.14       12.58      8.51 o 
  -6   4  10      732.75      753.36     29.44 o 
  -4   4  10       26.36       51.85     13.16 o 
  -2   4  10      375.32      393.01     23.19 o 
   0   4  10       10.49      -11.39      7.59 o 
   2   4  10      315.42      326.47     27.10 o 
   4   4  10      403.46      469.60     32.29 o 
   6   4  10      422.93      445.35     32.12 o 
   8   4  10     1033.60     1075.39     55.31 o 
  10   4  10      122.21      110.72     18.31 o 
  12   4  10       82.26      100.16     18.81 o 
  14   4  10      295.70      332.15     31.47 o 
  16   4  10        0.42       13.05     11.84 o 
  18   4  10       15.33       38.35     16.48 o 
  20   4  10      119.95      140.29     38.07 o 
 -23   5  10       99.17       84.40     19.20 o 
 -21   5  10       72.02       38.72     16.40 o 
 -19   5  10        0.97       10.50     14.04 o 
 -17   5  10      266.26      265.08     28.04 o 
 -15   5  10      246.27      233.41     58.40 o 
 -13   5  10       48.36       58.48     13.91 o 
 -11   5  10      207.57      263.49     22.53 o 
  -9   5  10       42.83       38.82     19.66 o 
  -7   5  10       42.49       28.06     13.72 o 
  -5   5  10       64.56      113.65     26.13 o 
  -3   5  10      121.92      134.85     33.18 o 
  -1   5  10      100.58      108.32     24.75 o 
   1   5  10      336.82      371.57     40.44 o 
   3   5  10       20.58       22.05     14.91 o 
   5   5  10      193.55      179.90     29.54 o 
   7   5  10       10.66       24.83     12.66 o 
   9   5  10       66.58      111.99     22.56 o 
  11   5  10       60.49      110.15     20.18 o 
  13   5  10       43.02       26.00     19.16 o 
  15   5  10        6.70      -14.49      9.66 o 
 -16   6  10        0.05       14.00     19.00 o 
 -14   6  10      210.00      253.74     30.06 o 
 -12   6  10        4.71       -1.39     13.73 o 
 -10   6  10      920.55     1020.52     60.60 o 
  -8   6  10       44.10       36.22     21.85 o 
  -6   6  10      166.40      141.60     30.70 o 
  -4   6  10       98.14       85.53     25.15 o 
  -2   6  10      101.80       68.23     45.80 o 
   0   6  10       69.31       68.55     24.19 o 
   2   6  10      199.72      263.69     38.13 o 
   4   6  10        0.01       -8.64     14.60 o 
   6   6  10        1.75        8.96     15.33 o 
   8   6  10        4.30        5.00     16.00 o 
  10   6  10        0.29       -0.35     13.63 o 
 -31   1  11        0.21       -3.75     17.15 o 
 -29   1  11      310.15      392.92     44.15 o 
 -27   1  11      140.44      142.03     27.45 o 
 -25   1  11        3.82      -11.57     14.25 o 
 -23   1  11      424.48      406.58     30.96 o 
 -21   1  11     1564.96     1565.45     97.52 o 
 -19   1  11        0.14      -12.33      8.90 o 
 -17   1  11      319.97      364.81     27.37 o 
 -15   1  11      512.35      536.53     29.81 o 
 -13   1  11       44.40       54.77      9.60 o 
 -11   1  11      376.44      328.04     18.28 o 
  -9   1  11      290.30      277.76     17.25 o 
  -7   1  11        0.06       -5.39      6.35 o 
  -5   1  11      139.76      136.16     17.94 o 
  -3   1  11        2.61        1.56      6.67 o 
  -1   1  11       26.30       34.51      8.66 o 
   1   1  11      578.56      554.53     24.04 o 
   3   1  11      270.23      247.81     17.61 o 
   5   1  11      953.20      995.99     30.07 o 
   7   1  11     1051.12      938.90     31.00 o 
   9   1  11        0.02       -3.40      6.36 o 
  11   1  11        0.80       -5.49     10.85 o 
  13   1  11        3.14        9.71      9.55 o 
  15   1  11      246.54      282.28     25.53 o 
  17   1  11      185.94      213.93     26.22 o 
  19   1  11      192.44      192.74     28.45 o 
  21   1  11       12.24       11.27     14.69 o 
  23   1  11       35.38       44.42     18.84 o 
 -30   2  11      143.12      150.29     28.90 o 
 -28   2  11      368.95      470.62     47.05 o 
 -26   2  11        2.13       23.86     22.57 o 
 -24   2  11      482.00      525.72     46.55 o 
 -22   2  11     1000.43     1123.94     75.64 o 
 -20   2  11       14.32       25.47     14.58 o 
 -18   2  11      413.80      439.51     31.86 o 
 -16   2  11      302.65      301.60     26.63 o 
 -14   2  11      360.47      353.37     32.13 o 
 -12   2  11      420.24      414.57     45.68 o 
 -10   2  11     1014.64     1036.78     28.43 o 
  -8   2  11      315.54      298.71     18.06 o 
  -6   2  11      501.61      534.12     27.79 o 
  -4   2  11     1737.77     1666.36     57.75 o 
  -2   2  11      449.17      432.60     21.38 o 
   0   2  11      769.98      657.23     34.34 o 
   2   2  11      254.92      233.70     17.26 o 
   4   2  11     2483.14     2446.51     58.65 o 
   6   2  11      142.39      129.57     17.12 o 
   8   2  11       32.51       27.50     10.29 o 
  10   2  11       51.97       55.94     17.78 o 
  12   2  11       53.50       50.95     12.60 o 
  14   2  11      285.51      307.03     27.25 o 
  16   2  11       21.40       22.68     10.74 o 
  18   2  11       50.11       79.69     16.26 o 
  20   2  11        7.11        6.40     21.04 o 
  22   2  11      219.68      287.92     30.00 o 
 -27   3  11        2.82       -3.26     21.73 o 
 -25   3  11      163.12      166.69     24.26 o 
 -23   3  11       14.85       15.95     13.44 o 
 -21   3  11      216.01      252.70     28.24 o 
 -19   3  11       84.22       66.74     15.91 o 
 -17   3  11       97.85      107.79     15.98 o 
 -15   3  11       11.11        7.75      8.94 o 
 -13   3  11      919.51      993.04     41.70 o 
 -11   3  11     2433.02     2457.34     53.28 o 
  -9   3  11      687.61      808.75     30.28 o 
  -7   3  11     2954.34     2986.19     67.59 o 
  -5   3  11       81.93       91.03     12.49 o 
  -3   3  11     5763.01     5883.67    132.47 o 
  -1   3  11        0.03       11.53      9.20 o 
   1   3  11     3382.49     3371.29     71.49 o 
   3   3  11       33.32       30.89     10.91 o 
   5   3  11     2083.56     2061.03     69.31 o 
   7   3  11        1.02       14.35     10.38 o 
   9   3  11     1016.88      946.34     40.11 o 
  11   3  11       17.38       21.05     11.60 o 
  13   3  11      578.40      602.96     38.46 o 
  15   3  11      298.94      316.10     33.08 o 
  17   3  11       45.40       74.03     25.06 o 
  19   3  11      106.46      117.12     18.25 o 
  21   3  11      245.39      269.30     29.64 o 
 -26   4  11      103.30      127.10     22.65 o 
 -24   4  11      207.20      204.81     26.94 o 
 -22   4  11       28.02       42.28     17.49 o 
 -20   4  11      734.90      847.55     44.83 o 
 -18   4  11        2.22        1.46     11.18 o 
 -16   4  11       97.21       76.27     14.90 o 
 -14   4  11       88.26       74.23     14.18 o 
 -12   4  11     1354.22     1403.91     80.30 o 
 -10   4  11       90.25       70.46     13.35 o 
  -8   4  11       28.48       27.10      9.95 o 
  -6   4  11       23.72       43.83     13.82 o 
  -4   4  11      156.38      149.33     26.52 o 
  -2   4  11       52.45       56.37     13.63 o 
   0   4  11       10.00       -4.80      8.70 o 
   2   4  11        1.48       -1.44     14.22 o 
   4   4  11       49.69       59.16     14.08 o 
   6   4  11       23.52       44.99     12.75 o 
   8   4  11       24.73       35.28     13.09 o 
  10   4  11       13.73       11.99     10.47 o 
  12   4  11       71.41      115.49     18.80 o 
  14   4  11        8.28        2.40     13.32 o 
  16   4  11      133.37      123.62     28.88 o 
  18   4  11      461.91      468.67     39.01 o 
 -21   5  11      152.72      185.64     25.97 o 
 -19   5  11       38.55       30.76     15.11 o 
 -17   5  11       13.02       19.97     11.99 o 
 -15   5  11      120.02      190.35     21.70 o 
 -13   5  11       12.53        3.07     11.01 o 
 -11   5  11        1.06        0.27     12.48 o 
  -9   5  11      172.96      209.25     26.31 o 
  -7   5  11       99.68      148.29     30.80 o 
  -5   5  11       35.35       35.93     19.17 o 
  -3   5  11      195.68      285.86     38.00 o 
  -1   5  11      227.10      199.86     40.64 o 
   1   5  11       86.66      106.10     25.96 o 
   3   5  11      130.91      155.95     21.94 o 
   5   5  11       87.96      109.51     18.84 o 
   7   5  11       31.64       37.94     13.63 o 
   9   5  11        0.00       -7.62     10.56 o 
  11   5  11       45.32       27.01     15.05 o 
  13   5  11       72.05       65.95     16.98 o 
 -12   6  11        1.19       10.84     14.83 o 
 -10   6  11       19.67       50.20     22.16 o 
  -8   6  11        9.96      -20.31     15.84 o 
  -6   6  11      113.25      141.74     29.63 o 
  -4   6  11        4.64      -10.88     17.24 o 
  -2   6  11      144.78      147.37     31.38 o 
   0   6  11       47.34       24.37     20.03 o 
   2   6  11        0.10       -7.46     14.71 o 
   4   6  11       26.44       22.69     39.30 o 
   6   6  11       30.29       31.88     18.36 o 
 -30   0  12       33.86       47.81     30.98 o 
 -28   0  12       69.27      108.06     38.25 o 
 -26   0  12       50.45       41.88     30.98 o 
 -24   0  12        7.59       15.49     23.52 o 
 -22   0  12      506.42      646.42     71.91 o 
 -20   0  12       15.43       33.47     21.61 o 
 -18   0  12      906.88      873.24     69.81 o 
 -16   0  12        0.04       -1.62     10.90 o 
 -14   0  12      365.73      369.11     40.54 o 
 -12   0  12       97.27      141.00     20.18 o 
 -10   0  12     3270.05     3319.09    101.36 o 
  -8   0  12     2265.82     2038.74     82.72 o 
  -6   0  12     1322.01     1150.73     45.07 o 
  -4   0  12     1761.61     1667.90     59.19 o 
  -2   0  12      583.25      495.28     63.21 o 
   0   0  12      262.23      318.44     28.80 o 
   2   0  12        0.71       -1.80      9.73 o 
   4   0  12        0.05       -3.99     18.65 o 
   6   0  12        7.56       19.63     11.21 o 
   8   0  12      111.36      125.51     31.27 o 
  10   0  12       55.94       63.60     15.89 o 
  12   0  12       20.64        6.56     13.48 o 
  14   0  12       78.09      130.81     31.56 o 
  16   0  12       63.02       69.42     26.58 o 
  18   0  12      128.28       62.35     28.50 o 
  20   0  12      152.03      153.19     38.44 o 
  22   0  12      194.30      152.62     39.01 o 
 -29   1  12      300.57      278.87     63.49 o 
 -27   1  12       62.79       59.45     20.57 o 
 -25   1  12      333.31      390.44     42.85 o 
 -23   1  12       30.89       22.72     28.40 o 
 -21   1  12        1.85       15.90     11.51 o 
 -19   1  12        4.34       -1.40     11.75 o 
 -17   1  12       33.25       17.19     12.66 o 
 -15   1  12       27.09       20.13     10.65 o 
 -13   1  12        3.94       -1.97      6.82 o 
 -11   1  12       52.51       55.30     10.00 o 
  -9   1  12       22.06       27.14      8.54 o 
  -7   1  12      269.44      281.06     21.03 o 
  -5   1  12      511.33      501.07     27.69 o 
  -3   1  12      566.67      492.23     23.47 o 
  -1   1  12       69.86       61.79     13.00 o 
   1   1  12       44.44       52.36     10.31 o 
   3   1  12      153.35      129.93     14.27 o 
   5   1  12     2007.66     1809.42     43.12 o 
   7   1  12      133.20      122.57     14.25 o 
   9   1  12      144.13      150.61     21.98 o 
  11   1  12      173.61      177.20     20.38 o 
  13   1  12      673.01      689.38     37.60 o 
  15   1  12      388.15      423.87     31.95 o 
  17   1  12      137.15      154.07     36.13 o 
  19   1  12       39.27       43.42     16.44 o 
  21   1  12      225.09      232.93     34.04 o 
 -28   2  12       25.27       23.68     17.31 o 
 -26   2  12        1.20        9.39     15.69 o 
 -24   2  12      142.22      126.23     25.47 o 
 -22   2  12       49.50       79.77     17.96 o 
 -20   2  12     1893.56     1899.32     59.25 o 
 -18   2  12      419.49      452.44     33.16 o 
 -16   2  12      544.69      566.53     35.30 o 
 -14   2  12       26.14        7.24     10.02 o 
 -12   2  12      264.86      310.14     47.35 o 
 -10   2  12        0.91        1.91      9.00 o 
  -8   2  12      972.43     1008.65     30.14 o 
  -6   2  12      122.93      138.96     14.60 o 
  -4   2  12      999.15      967.74     29.98 o 
  -2   2  12      217.20      192.59     16.80 o 
   0   2  12     1439.31     1403.90     36.36 o 
   2   2  12       81.76       71.88     13.55 o 
   4   2  12       98.83      105.66     16.88 o 
   6   2  12       20.89       38.52     11.44 o 
   8   2  12      181.93      149.54     19.68 o 
  10   2  12      237.63      234.10     24.21 o 
  12   2  12       35.46       29.43     12.03 o 
  14   2  12       66.12       79.94     23.80 o 
  16   2  12        0.13       -9.69      9.90 o 
  18   2  12       13.51       27.60     12.33 o 
  20   2  12       68.74      147.53     27.16 o 
 -27   3  12       20.03       16.08     18.48 o 
 -25   3  12       32.24       26.88     14.94 o 
 -23   3  12       73.80       80.66     19.46 o 
 -21   3  12      413.38      438.05     30.66 o 
 -19   3  12      541.99      557.29     32.95 o 
 -17   3  12        4.02        6.30     10.24 o 
 -15   3  12      904.12      886.44     41.05 o 
 -13   3  12       41.67       51.53     14.82 o 
 -11   3  12     4570.63     4614.44     91.04 o 
  -9   3  12      953.91      963.71     40.45 o 
  -7   3  12      403.03      461.35     30.92 o 
  -5   3  12      204.26      226.52     22.99 o 
  -3   3  12     1065.70      976.87     38.13 o 
  -1   3  12      449.36      465.85     32.78 o 
   1   3  12      150.27      139.69     18.66 o 
   3   3  12      416.79      433.26     57.73 o 
   5   3  12      498.13      451.65     39.69 o 
   7   3  12      632.39      572.28     35.99 o 
   9   3  12        5.76       13.04     11.18 o 
  11   3  12      123.03      121.66     19.00 o 
  13   3  12       86.13      122.94     19.57 o 
  15   3  12      215.01      234.42     26.53 o 
  17   3  12       94.83      135.69     42.67 o 
  19   3  12      150.28      186.01     28.82 o 
 -24   4  12       95.65      157.06     24.88 o 
 -22   4  12       78.44       74.85     19.61 o 
 -20   4  12      116.82      146.62     20.42 o 
 -18   4  12        2.12       -0.70     13.64 o 
 -16   4  12       43.63       44.41     13.91 o 
 -14   4  12       92.75      134.14     27.66 o 
 -12   4  12       22.33       25.87     13.53 o 
 -10   4  12      429.22      422.47     28.82 o 
  -8   4  12        6.45       12.46     11.37 o 
  -6   4  12      158.83      127.86     38.25 o 
  -4   4  12       17.81        8.77     16.94 o 
  -2   4  12       79.61       86.62     22.63 o 
   0   4  12        0.02       -0.71      9.50 o 
   2   4  12        0.11      -13.77      9.18 o 
   4   4  12        6.00       15.49     10.27 o 
   6   4  12      151.69      164.40     22.17 o 
   8   4  12       35.26       37.82     13.91 o 
  10   4  12       42.52       37.87     13.63 o 
  12   4  12        1.71      -12.92     20.35 o 
  14   4  12      420.97      482.38     38.32 o 
  16   4  12        0.04        3.55     23.10 o 
 -19   5  12      224.90      255.32     25.59 o 
 -17   5  12       39.60       36.28     14.42 o 
 -15   5  12       60.67       39.29     18.91 o 
 -13   5  12      149.15      166.93     24.25 o 
 -11   5  12        0.32        7.49     13.33 o 
  -9   5  12       18.17       20.32     24.96 o 
  -7   5  12        5.13       -4.02     15.00 o 
  -5   5  12        3.59       19.45     20.08 o 
  -3   5  12        5.41      -13.58     16.42 o 
  -1   5  12      219.38      290.59     57.95 o 
   1   5  12       89.04      105.00     26.91 o 
   3   5  12       14.04       47.40     19.20 o 
   5   5  12       68.71       94.56     27.11 o 
   7   5  12       42.49       28.09     14.51 o 
   9   5  12        1.64       -0.79     11.87 o 
  11   5  12       15.89       30.49     14.25 o 
  -6   6  12       94.44      118.59     28.94 o 
  -4   6  12       71.67       37.25     30.70 o 
  -2   6  12        9.76       38.06     19.83 o 
 -29   1  13      177.78      254.20     38.45 o 
 -27   1  13        0.00       -5.94     15.56 o 
 -25   1  13        0.08       27.24     18.37 o 
 -23   1  13       98.04      107.87     25.84 o 
 -21   1  13      241.11      251.54     34.69 o 
 -19   1  13      229.67      213.40     24.18 o 
 -17   1  13       21.48       30.17     11.94 o 
 -15   1  13        4.36       -1.96      8.51 o 
 -13   1  13       29.31       29.13     11.40 o 
 -11   1  13        2.88       -2.27      7.38 o 
  -9   1  13      253.27      235.70     18.21 o 
  -7   1  13      198.95      222.13     19.65 o 
  -5   1  13        0.11       -9.89      6.59 o 
  -3   1  13        0.15        3.04      7.13 o 
  -1   1  13      204.08      169.56     16.49 o 
   1   1  13       98.84       92.45     13.18 o 
   3   1  13      160.06      180.81     16.93 o 
   5   1  13      652.06      667.01     34.63 o 
   7   1  13      134.81       98.97     16.37 o 
   9   1  13       30.96       19.34     16.72 o 
  11   1  13       81.12       68.51     14.60 o 
  13   1  13       16.70       -2.22     19.77 o 
  15   1  13       34.99       25.67     12.08 o 
  17   1  13       18.20       13.55     40.74 o 
  19   1  13       12.07       20.52     15.64 o 
 -26   2  13      145.26      136.89     43.70 o 
 -24   2  13        6.83       41.37     14.88 o 
 -22   2  13      463.38      453.15     36.16 o 
 -20   2  13       32.70       48.42     17.14 o 
 -18   2  13      831.36      948.70     43.61 o 
 -16   2  13      827.76      849.84     40.99 o 
 -14   2  13      196.02      162.62     20.65 o 
 -12   2  13      369.98      335.11     28.28 o 
 -10   2  13     1027.61     1135.35     43.54 o 
  -8   2  13     1380.43     1387.76     47.54 o 
  -6   2  13       80.10       61.56     11.73 o 
  -4   2  13      867.07      840.98     29.70 o 
  -2   2  13       37.00       38.73      9.76 o 
   0   2  13      122.24      139.64     17.90 o 
   2   2  13        0.61        7.36      8.53 o 
   4   2  13      440.87      413.02     30.05 o 
   6   2  13       77.27       62.79     14.26 o 
   8   2  13       51.62       79.16     15.84 o 
  10   2  13      356.49      358.51     34.47 o 
  12   2  13       73.80       84.96     16.37 o 
  14   2  13       81.84      103.63     18.26 o 
  16   2  13        2.57        3.78     16.94 o 
  18   2  13       42.87       54.95     15.84 o 
 -25   3  13       10.24       21.36     17.60 o 
 -23   3  13       55.62       34.07     15.59 o 
 -21   3  13        2.98       -0.68     18.01 o 
 -19   3  13      698.93      735.13     44.12 o 
 -17   3  13      373.54      367.61     32.68 o 
 -15   3  13      232.92      233.58     25.82 o 
 -13   3  13      216.64      226.49     25.14 o 
 -11   3  13      170.68      171.11     22.46 o 
  -9   3  13        0.71       -5.01     10.58 o 
  -7   3  13      913.12      907.57     41.02 o 
  -5   3  13      193.51      201.44     30.10 o 
  -3   3  13      844.21      819.40     36.73 o 
  -1   3  13       10.25       -1.82      9.28 o 
   1   3  13       98.97       64.57     15.00 o 
   3   3  13      108.41      114.47     17.56 o 
   5   3  13       10.04        5.27      9.78 o 
   7   3  13       28.97        6.57     10.51 o 
   9   3  13      155.22      193.63     23.62 o 
  11   3  13       82.89       72.57     17.01 o 
  13   3  13        3.89       -5.84     10.96 o 
  15   3  13       29.88       62.22     16.78 o 
  17   3  13        0.04      -16.41     10.94 o 
 -22   4  13       24.38       15.57     13.83 o 
 -20   4  13       80.02      100.20     17.89 o 
 -18   4  13      123.21      145.96     20.48 o 
 -16   4  13       47.13       50.75     14.60 o 
 -14   4  13        5.62        1.76     10.57 o 
 -12   4  13       47.65       44.55     16.02 o 
 -10   4  13       21.18       43.93     19.71 o 
  -8   4  13      116.66      109.16     25.80 o 
  -6   4  13      525.18      609.55    117.62 o 
  -4   4  13       90.22       50.45     20.55 o 
  -2   4  13      241.54      250.50     35.67 o 
   0   4  13       48.64       59.20     22.46 o 
   2   4  13       28.57       43.65     13.99 o 
   4   4  13        1.99       -2.66     10.10 o 
   6   4  13        0.31      -12.70      9.68 o 
   8   4  13       37.18       34.21     15.00 o 
  10   4  13        1.46        7.11     12.40 o 
  12   4  13       89.50       74.89     17.69 o 
 -15   5  13        7.07       19.00     16.27 o 
 -13   5  13       12.22        9.97     15.03 o 
 -11   5  13       22.69       41.08     34.33 o 
  -9   5  13        4.95       -2.55     15.66 o 
  -7   5  13       77.83       96.59     26.17 o 
  -5   5  13        3.68        5.69     22.09 o 
  -3   5  13      118.99      130.37     29.87 o 
  -1   5  13       41.35       46.12     21.33 o 
   1   5  13      343.25      318.75     59.10 o 
   3   5  13       42.29       25.45     16.59 o 
   5   5  13       59.41      102.49     28.59 o 
   7   5  13      174.86      213.53     26.90 o 
 -26   0  14        7.42        8.80     25.82 o 
 -24   0  14       42.22       32.70     29.07 o 
 -22   0  14      180.39      230.26     51.25 o 
 -20   0  14      325.32      270.04     54.31 o 
 -18   0  14      438.34      328.18     56.61 o 
 -16   0  14        3.15       11.67     22.57 o 
 -14   0  14      304.84      288.90     29.07 o 
 -12   0  14      308.57      339.02     31.11 o 
 -10   0  14     2653.19     2551.81     72.42 o 
  -8   0  14      511.45      529.25     36.84 o 
  -6   0  14      981.90      873.96     42.35 o 
  -4   0  14      238.89      235.64     29.74 o 
  -2   0  14       39.06       11.97     12.29 o 
   0   0  14      186.30      180.95     25.35 o 
   2   0  14      904.16      725.17     40.93 o 
   4   0  14      215.61      188.67     44.66 o 
   6   0  14      134.94       86.93     19.72 o 
   8   0  14      133.00      159.60     23.80 o 
  10   0  14        0.18        6.31     15.11 o 
  12   0  14       97.72      116.66     32.70 o 
  14   0  14      196.00      149.37     37.87 o 
  16   0  14      517.17      501.26     65.02 o 
  18   0  14        0.29       19.32     20.08 o 
 -27   1  14        0.28        6.57     17.14 o 
 -25   1  14       20.95       56.19     24.86 o 
 -23   1  14       50.31       68.17     47.91 o 
 -21   1  14       61.95       59.98     22.95 o 
 -19   1  14      491.87      526.81     48.34 o 
 -17   1  14       91.42       88.38     17.22 o 
 -15   1  14       19.07       22.45     11.96 o 
 -13   1  14       24.14       24.51     12.32 o 
 -11   1  14       22.24       44.31     12.55 o 
  -9   1  14      221.62      214.06     18.03 o 
  -7   1  14       37.56       31.69      9.50 o 
  -5   1  14      275.68      270.05     20.17 o 
  -3   1  14       60.00       76.12     12.91 o 
  -1   1  14      446.45      451.45     25.76 o 
   1   1  14        2.05       17.43      9.23 o 
   3   1  14        4.80       11.43      9.33 o 
   5   1  14       63.76       44.92     12.84 o 
   7   1  14        0.74      -13.15      9.31 o 
   9   1  14       40.28       23.37     11.74 o 
  11   1  14       88.21       67.41     21.93 o 
  13   1  14       78.15      104.56     17.66 o 
  15   1  14        7.35       -6.17     12.86 o 
  17   1  14       52.45       41.06     17.49 o 
 -24   2  14        9.95       31.59     20.37 o 
 -22   2  14        0.00       -6.15     13.07 o 
 -20   2  14      564.83      596.15     40.61 o 
 -18   2  14       72.35       50.73     16.28 o 
 -16   2  14      108.26      115.02     20.18 o 
 -14   2  14      459.66      464.58     34.00 o 
 -12   2  14       46.11       39.33     13.56 o 
 -10   2  14      442.95      403.31     31.60 o 
  -8   2  14      213.94      258.51     25.86 o 
  -6   2  14      125.51      155.90     17.06 o 
  -4   2  14        6.30        5.49      8.27 o 
  -2   2  14       30.13       16.30     14.53 o 
   0   2  14       95.22       95.62     17.94 o 
   2   2  14       64.69       67.28     15.30 o 
   4   2  14       85.05       77.56     15.40 o 
   6   2  14      675.42      588.31     36.73 o 
   8   2  14      226.12      180.23     23.22 o 
  10   2  14       19.12       57.16     14.14 o 
  12   2  14       65.93       79.16     16.71 o 
  14   2  14        2.25        1.99     10.85 o 
  16   2  14        2.90       -7.62     11.58 o 
 -23   3  14        4.23        4.38     15.41 o 
 -21   3  14       43.88       53.96     17.27 o 
 -19   3  14      130.37      166.40     24.98 o 
 -17   3  14       27.11       38.09     14.78 o 
 -15   3  14        0.00       -2.41     11.83 o 
 -13   3  14       31.10       35.09     17.15 o 
 -11   3  14       22.84        7.11     12.53 o 
  -9   3  14        0.06       -8.72     13.78 o 
  -7   3  14       10.75       18.01     16.03 o 
  -5   3  14      162.48      162.05     29.54 o 
  -3   3  14       91.51       58.72     19.62 o 
  -1   3  14       33.86       34.42     12.58 o 
   1   3  14       29.42       26.42     12.42 o 
   3   3  14       35.96       48.08     14.21 o 
   5   3  14      132.64      117.04     20.09 o 
   7   3  14        0.12       15.53     11.69 o 
   9   3  14        0.34      -11.31     10.59 o 
  11   3  14       30.12       15.39     13.60 o 
  13   3  14      152.03      160.77     24.04 o 
 -18   4  14        1.27       19.35     14.81 o 
 -16   4  14      426.18      467.74     38.87 o 
 -14   4  14        4.07       16.47     13.76 o 
 -12   4  14       36.82       44.43     19.74 o 
 -10   4  14       57.13       84.18     24.89 o 
  -8   4  14        7.71      -16.85     11.24 o 
  -6   4  14       75.17      135.17     29.54 o 
  -4   4  14      100.92      118.13     27.49 o 
  -2   4  14        0.47       -1.20     17.08 o 
   0   4  14        1.76       14.11     16.65 o 
   2   4  14        0.26       15.19     16.89 o 
   4   4  14      248.01      292.91     29.96 o 
   6   4  14       42.35      150.06     27.24 o 
   8   4  14      262.96      343.65     33.15 o 
  -9   5  14       67.42       80.50     28.68 o 
  -7   5  14      133.99      125.14     28.99 o 
  -5   5  14       42.27       41.06     50.01 o 
  -3   5  14       34.06       39.35     21.79 o 
  -1   5  14      178.32      179.81     33.70 o 
   1   5  14        3.22       18.33     15.60 o 
 -25   1  15       85.05      134.69     38.54 o 
 -23   1  15       66.54       38.32     20.62 o 
 -21   1  15      148.54      227.13     35.79 o 
 -19   1  15       40.38       80.75     25.88 o 
 -17   1  15       55.24       68.26     16.60 o 
 -15   1  15       16.00       17.96     11.56 o 
 -13   1  15       64.31       54.09     14.42 o 
 -11   1  15        7.61       22.88     11.90 o 
  -9   1  15      198.93      210.48     26.44 o 
  -7   1  15        6.28       -2.33      7.95 o 
  -5   1  15      356.62      347.12     23.40 o 
  -3   1  15      158.07      175.87     17.73 o 
  -1   1  15       76.87       66.25     13.58 o 
   1   1  15      223.48      208.86     22.40 o 
   3   1  15       11.36        0.69     10.24 o 
   5   1  15      247.04      219.55     24.25 o 
   7   1  15      124.23      171.63     21.39 o 
   9   1  15       26.33       23.24     13.68 o 
  11   1  15        6.66      -14.93      9.95 o 
  13   1  15       15.71       38.22     20.56 o 
  15   1  15       36.21       34.13     20.85 o 
 -22   2  15      173.34      232.70     35.42 o 
 -20   2  15        8.56       12.45     16.55 o 
 -18   2  15       10.18       14.98     14.95 o 
 -16   2  15      217.74      247.96     27.90 o 
 -14   2  15        0.00       -3.52     11.40 o 
 -12   2  15       36.93       55.82     16.13 o 
 -10   2  15       55.36       63.58     16.15 o 
  -8   2  15        1.05       12.94     11.78 o 
  -6   2  15      230.08      304.54     28.41 o 
  -4   2  15        6.86       -1.74     12.49 o 
  -2   2  15       49.76       53.07     14.15 o 
   0   2  15        0.14       -2.86     10.95 o 
   2   2  15       63.72       52.60     19.70 o 
   4   2  15       15.97       -8.52     18.82 o 
   6   2  15      101.79       78.30     17.68 o 
   8   2  15      208.20      203.01     24.69 o 
  10   2  15      206.40      219.44     31.90 o 
  12   2  15       12.84       29.30     13.83 o 
 -19   3  15       94.26      100.48     21.42 o 
 -17   3  15        8.37       14.21     17.73 o 
 -15   3  15      296.62      374.91     34.49 o 
 -13   3  15      239.57      321.66     39.27 o 
 -11   3  15       89.30       79.90     18.84 o 
  -9   3  15        1.18       29.19     17.86 o 
  -7   3  15        3.14       -0.92     16.12 o 
  -5   3  15      161.05      137.20     28.30 o 
  -3   3  15        4.64       15.99     16.66 o 
  -1   3  15       13.02       25.51     17.59 o 
   1   3  15        9.71       32.17     12.87 o 
   3   3  15       12.09       15.37     13.15 o 
   5   3  15        3.73       18.08     13.47 o 
   7   3  15      124.58      151.41     32.26 o 
   9   3  15       96.37      118.72     21.38 o 
 -14   4  15       17.65      -14.27     16.09 o 
 -12   4  15      295.86      415.18     78.22 o 
 -10   4  15       35.03       33.80     21.92 o 
  -8   4  15       16.61       29.30     19.08 o 
  -6   4  15        1.88       13.17     21.90 o 
  -4   4  15        9.54       -3.18     16.27 o 
  -2   4  15        4.94       17.07     18.06 o 
   0   4  15        0.03       22.19     20.31 o 
   2   4  15       25.86        6.36     15.89 o 
   4   4  15        4.47      -23.77     16.45 o 
 -22   0  16       26.89        3.82     23.52 o 
 -20   0  16       49.31       93.52     38.06 o 
 -18   0  16       45.43       12.81     26.77 o 
 -16   0  16       34.86       42.84     32.32 o 
 -14   0  16       97.10      121.83     38.82 o 
 -12   0  16       35.49        3.25     22.95 o 
 -10   0  16       18.60       -3.28     13.15 o 
  -8   0  16      241.07      210.24     31.08 o 
  -6   0  16        0.30       22.42     14.60 o 
  -4   0  16      850.47      695.21     47.33 o 
  -2   0  16       53.77       51.39     17.00 o 
   0   0  16       52.16       31.07     14.83 o 
   2   0  16        3.98       13.11     13.12 o 
   4   0  16        0.35       21.99     19.32 o 
   6   0  16       12.82       51.83     25.24 o 
   8   0  16      215.95      196.80     39.59 o 
  10   0  16       13.76       20.46     21.80 o 
  12   0  16        0.19      -26.01     18.36 o 
 -21   1  16       21.08       45.33     22.70 o 
 -19   1  16       21.17       44.61     30.98 o 
 -17   1  16       13.91       14.04     17.28 o 
 -15   1  16       10.94       16.40     13.11 o 
 -13   1  16        6.09       -2.75     16.75 o 
 -11   1  16       20.03       25.46     18.21 o 
  -9   1  16        8.29        0.10     10.89 o 
  -7   1  16        4.98       -3.05      8.65 o 
  -5   1  16      375.94      417.73     34.86 o 
  -3   1  16       94.75       74.52     13.45 o 
  -1   1  16       65.58       51.27     13.79 o 
   1   1  16       11.37        8.39     11.46 o 
   3   1  16        4.31        0.26     11.12 o 
   5   1  16      118.97       81.74     16.79 o 
   7   1  16       46.33       50.26     14.39 o 
   9   1  16       16.52       35.51     17.34 o 
  11   1  16       33.59       29.32     16.42 o 
 -20   2  16       92.38       62.36     22.61 o 
 -18   2  16      233.11      275.90     30.26 o 
 -16   2  16       11.85       16.19     14.05 o 
 -14   2  16       16.93        8.74     17.66 o 
 -12   2  16      104.57      128.52     21.75 o 
 -10   2  16       19.27       23.09     19.44 o 
  -8   2  16       63.47       67.39     16.91 o 
  -6   2  16        8.66       -8.53     18.74 o 
  -4   2  16      150.16      175.05     30.25 o 
  -2   2  16       12.04        5.01     10.87 o 
   0   2  16       35.67       29.26     14.43 o 
   2   2  16       27.01       17.84     17.16 o 
   4   2  16      344.46      409.90     46.31 o 
   6   2  16       44.15       65.83     16.65 o 
   8   2  16      120.95      141.91     21.79 o 
 -15   3  16       12.45       13.74     15.09 o 
 -13   3  16       27.24       52.14     23.82 o 
 -11   3  16      259.36      320.44     40.68 o 
  -9   3  16      292.61      306.58     41.02 o 
  -7   3  16       80.66      110.86     25.75 o 
  -5   3  16       16.25       10.94     18.08 o 
  -3   3  16        0.45      -10.52     14.26 o 
  -1   3  16        4.90        3.02     26.39 o 
   1   3  16       15.42       -3.55     16.73 o 
   3   3  16        0.00       -8.06     12.08 o 
   5   3  16       17.17       -5.83     12.61 o 
 -17   1  17        2.92       27.63     20.49 o 
 -15   1  17        2.06       -4.46     17.44 o 
 -13   1  17       24.53       25.35     16.88 o 
 -11   1  17       17.89       -0.34     13.33 o 
  -9   1  17      203.41      220.00     26.83 o 
  -7   1  17      145.23      169.19     23.56 o 
  -5   1  17        0.59       -9.85     17.00 o 
  -3   1  17        6.65       22.21     12.74 o 
  -1   1  17        9.01       13.54     12.38 o 
   1   1  17       13.48       15.45     11.82 o 
   3   1  17        8.98       -4.28     11.10 o 
   5   1  17       99.44      132.04     20.70 o 
 -14   2  17        6.23       -4.48     14.03 o 
 -12   2  17       32.17       79.86     19.06 o 
 -10   2  17      159.36      234.67     28.01 o 
  -8   2  17       99.28      114.68     25.73 o 
  -6   2  17        0.00      -19.61     35.00 o 
  -4   2  17        5.80      -14.91     14.74 o 
  -2   2  17       74.15      150.63     28.83 o 
   0   2  17        1.72        8.99     18.30 o 
   2   2  17       92.44      117.85     20.27 o 
   4   2  17      100.77      140.25     22.17 o 
 -12   0  18       27.35       38.44     29.07 o 
 -10   0  18      680.10      701.31     87.02 o 
  -8   0  18       30.30       36.72     34.23 o 
  -6   0  18      168.30      201.35     30.46 o 
  -4   0  18       15.91       -0.94     16.84 o 
  -2   0  18        8.74        5.95     16.26 o 
   0   0  18       20.73        4.40     16.83 o 
  -9   1  18       17.08       26.96     17.85 o 
  -7   1  18       35.92       46.48     17.21 o 
  -5   1  18        1.09      -13.34     17.21 o 
  -3   1  18      113.88      117.34     19.76 o 
                                                 
